# Supplementary material for: Selection of extended CRISPR RNAs with enhanced targeting and specificity
Source: Commun Biol. 2024 Jan 12;7:86. doi: 10.1038/s42003-024-05776-8 (PMC10784525; doi:10.1038/s42003-024-05776-8)
Supplement: Supplementary file 3 — Supplementary Data 1 [file 42003_2024_5776_MOESM3_ESM.xlsx]

## Sheet: Sheet1
In vitro cleavage data: fraction DNA cleaved
Figure	Target	Effector	gRNA	Trial 1	Trial 2	Trial 3	Trial 4	Trial 5	Trial 6	Trial 7
3A	EMX1 ON	Cas9	EMX1 sgRNA	0.56	0.47	0.47
3A	EMX1 OFF1	Cas9	EMX1 sgRNA	0.24	0.24	0.27
3A	EMX1 OFF2	Cas9	EMX1 sgRNA	0.33	0.18	0.36
3A	EMX1 OFF3	Cas9	EMX1 sgRNA	0.08	0.06	0.13
3A	EMX1 OFF4	Cas9	EMX1 sgRNA	0.08	0.04	0.09
3A	EMX1 ON	eCas9	EMX1 sgRNA	0.29	0.3	0.4
3A	EMX1 OFF1	eCas9	EMX1 sgRNA	0	0	0
3A	EMX1 OFF2	eCas9	EMX1 sgRNA	0.04	0.04	0.03
3A	EMX1 OFF3	eCas9	EMX1 sgRNA	0	0	0
3A	EMX1 OFF4	eCas9	EMX1 sgRNA	0.02	0.02	0.02
3A	EMX1 ON	Cas9	EMX1 Ex1-gRNA	0.28	0.21	0.41
3A	EMX1 OFF1	Cas9	EMX1 Ex1-gRNA	0	0	0
3A	EMX1 OFF2	Cas9	EMX1 Ex1-gRNA	0	0	0
3A	EMX1 OFF3	Cas9	EMX1 Ex1-gRNA	0	0	0
3A	EMX1 OFF4	Cas9	EMX1 Ex1-gRNA	0	0	0
3A	EMX1 ON	Cas9	EMX1 Ex2-gRNA	0.62	0.32	0.34
3A	EMX1 OFF1	Cas9	EMX1 Ex2-gRNA	0.07	0	0
3A	EMX1 OFF2	Cas9	EMX1 Ex2-gRNA	0	0	0
3A	EMX1 OFF3	Cas9	EMX1 Ex2-gRNA	0	0	0
3A	EMX1 OFF4	Cas9	EMX1 Ex2-gRNA	0	0	0
3A	EMX1 ON	Cas9	EMX1 Ex3-gRNA	0.39	0.41	0.41
3A	EMX1 OFF1	Cas9	EMX1 Ex3-gRNA	0.07	0	0
3A	EMX1 OFF2	Cas9	EMX1 Ex3-gRNA	0	0	0
3A	EMX1 OFF3	Cas9	EMX1 Ex3-gRNA	0	0	0
3A	EMX1 OFF4	Cas9	EMX1 Ex3-gRNA	0.05	0	0
3A	EMX1 ON	Cas9	EMX1 Ex4-gRNA	0.18	0.35	0.21
3A	EMX1 OFF1	Cas9	EMX1 Ex4-gRNA	0	0	0
3A	EMX1 OFF2	Cas9	EMX1 Ex4-gRNA	0	0	0
3A	EMX1 OFF3	Cas9	EMX1 Ex4-gRNA	0	0	0
3A	EMX1 OFF4	Cas9	EMX1 Ex4-gRNA	0	0	0
3A	EMX1 ON	Cas9	EMX1 Ex5-gRNA	0.25	0.38	0.36
3A	EMX1 OFF1	Cas9	EMX1 Ex5-gRNA	0	0	0
3A	EMX1 OFF2	Cas9	EMX1 Ex5-gRNA	0	0	0
3A	EMX1 OFF3	Cas9	EMX1 Ex5-gRNA	0	0	0
3A	EMX1 OFF4	Cas9	EMX1 Ex5-gRNA	0.09	0.18	0.1
4A, S3	FANCF ON	Cas9	FANCF sgRNA	0.99	0.95	0.97	0.98	0.96	0.98	0.95
4A, S3	FANCF OFF1	Cas9	FANCF sgRNA	0.23	0.21	0.7	-	0.53	0.54	0.38
4A, S3	FANCF ON	eCas9	FANCF sgRNA	-	-	-	0.93	0.74	0.7	43
4A, S3	FANCF OFF1	eCas9	FANCF sgRNA	-	-	-	0.12	0.17	0	0.05
4A, S3	FANCF ON	Cas9	FANCF Fx1-gRNA	0.07	0.13	0.38	0.37	0.31	0.24	0.26
4A, S3	FANCF OFF1	Cas9	FANCF Fx1-gRNA	0	0	0	0	0	0	0
4A, S3	FANCF ON	Cas9	FANCF Fx2-gRNA	0.53	0.38	0.44	0.4	0.38	0.34	0.26
4A, S3	FANCF OFF1	Cas9	FANCF Fx2-gRNA	0	0	0	0	0	0	0
4A, S3	FANCF ON	Cas9	FANCF Fx3-gRNA	0.39	0	0.18	0.18	0	0.31	0
4A, S3	FANCF OFF1	Cas9	FANCF Fx3-gRNA	0	0	0	0	0	0	0
4A, S3	FANCF ON	Cas9	FANCF Fx4-gRNA	0.51	0.45	0.49	0.68	0.32	0.21	0.31
4A, S3	FANCF OFF1	Cas9	FANCF Fx4-gRNA	0	0	0	0	0	0	0
4B, S3	VEGFA ON	Cas9	VEGFA sgRNA	0.86	0.92	0.94	0.56	0.92	0.88
4B, S3	VEGFA OFF1	Cas9	VEGFA sgRNA	0.9	0.84	0.95	0.37	0.98	0.95
4B, S3	VEGFA ON	eCas9	VEGFA sgRNA				0.36	0.83	0.43
4B, S3	VEGFA OFF1	eCas9	VEGFA sgRNA				0.24	0.62	0.52
4B, S3	VEGFA ON	Cas9	VEGFA Vx1-gRNA	0.38	0.3	0.27	0.34	0.6	0.7
4B, S3	VEGFA OFF1	Cas9	VEGFA Vx1-gRNA	0	0	0	0.23	0.31	0.31
4B, S3	VEGFA ON	Cas9	VEGFA Vx2-gRNA	0.66	0.45	0.5	0.2	0.23	0
4B, S3	VEGFA OFF1	Cas9	VEGFA Vx2-gRNA	0.34	0.37	0.32	0	0.21	0
4B, S3	VEGFA ON	Cas9	VEGFA Vx3-gRNA	0	0.14	0	0	-	0
4B, S3	VEGFA OFF1	Cas9	VEGFA Vx3-gRNA	0	0	0	0	0	0
4B, S3	VEGFA ON	Cas9	VEGFA Vx4-gRNA	0.71	0.68	0.76	0.42	0.51	0.82
4B, S3	VEGFA OFF1	Cas9	VEGFA Vx4-gRNA	0.06	0	0.11	0	0	0
5A	HBB ON	Cas9	HBB sgRNA	0.31	0.25	0.2
5A	HBB OFF1	Cas9	HBB sgRNA	0.22	0.18	0.18
5A	HBB ON	Cas9	HBB Hx1-gRNA	0.27	0.28	0.36
5A	HBB OFF1	Cas9	HBB Hx1-gRNA	0	0	0
5A	HBB ON	Cas9	HBB Hx2-gRNA	0.33	0.43	0.16
5A	HBB OFF1	Cas9	HBB Hx2-gRNA	0	0.05	0.08
5A	HBB ON	Cas9	HBB Hx3-gRNA	0.19	0.24	0.21
5A	HBB OFF1	Cas9	HBB Hx3-gRNA	0	0	0
Thermo GeneArt Genomic Cleavage Detection (ND = none detected)
Figure	Target	Effector	gRNA	Trial 1	Trial 2	Trial 3
3C	EMX1	Cas9	-	ND	ND	ND
3C	EMX1	dCas9	EMX1 sgRNA	ND	ND	ND
3C	EMX1	Cas9	EMX1 sgRNA	0.24	0.06	0.24
3C	EMX1	eCas9	EMX1 sgRNA	ND	ND	ND
3C	EMX1	Cas9	EMX1 Ex1-gRNA	0.13	0.23	0.13
CRISPResso2 mutation rates
Figure	Target	Effector	gRNA	Bio. Rep 1. ; Tech. Rep 1	Bio. Rep 2. ; Tech. Rep 1	Bio. Rep 3. ; Tech. Rep 1	Bio. Rep 1. ; Tech. Rep 2	Bio. Rep 2. ; Tech. Rep 2	Bio. Rep 3. ; Tech. Rep 2
3C	EMX1	Cas9	-	0.00784683	0.0579323	0.049461	0.0083709	0.0426357	0.0365535
3C	EMX1	Cas9	EMX1 sgRNA	0.346405	0.0931677	0.121849	0.346141	0.0722733	0.142429
3C	EMX1	Cas9	EMX1 Ex1-gRNA	0.162984	0.0924202	0.156805	0.180273	0.105613	0.131973
3C	EMX1	eCas9	EMX1 sgRNA	0.00997817	0.0766721	0.0743982	0.00841384	0.0543131	0.0923423
3C	EMX1	dCas9	EMX1 sgRNA	0.0166816	0.057242	0.036964	0.0165525	0.0562771	0.0325118
Averaged fraction reads for extension sequences for EMX1 x-gRNAs after SECRETS screen (ranked alphabetically if having the same fraction)
Figure	x-gRNA rank	Extension sequence	Average fraction reads
2	1	AUGCUUCA	0.063642
2	2	AAGUACGG	0.044337
2	3	AAGAGUUA	0.033594
2	4	AGGGAUAG	0.024857
2	5	UGGCUAUG	0.020792
2	6	CAAUAAAG	0.018731
2	7	AAAGUCUG	0.018671
2	8	GAGAUCAG	0.016166
2	9	AUGGCAGG	0.011847
2	10	GUUAGUAG	0.011538
2	11	ACGAGUGU	0.011184
2	12	UGCGUGAG	0.009982
2	13	CGUGGUAU	0.009542
2	14	GAUUAGCG	0.0095
2	15	AGUGGAUC	0.009345
2	16	AAACUAGC	0.008774
2	17	GGUGAGAG	0.008427
2	18	UCUCGGUG	0.007407
2	19	UAAAUUUU	0.00716
2	20	UGGUCCUC	0.007007
2	21	GGUAUUUU	0.006975
2	22	GGUGCAUA	0.006914
2	23	GAGAGCAA	0.006854
2	24	UGACCCAC	0.006641
2	25	GGCGCCGU	0.006529
2	26	CUGCUCCU	0.006518
2	27	AAUCAAGC	0.006449
2	28	AAUCACCG	0.0064
2	29	UUAUCAGU	0.006298
2	30	AGAUUUUC	0.006248
2	31	UUUGUAGA	0.006229
2	32	GUAUGGUG	0.006108
2	33	GGCAGGUG	0.006082
2	34	GGUAAGUU	0.006025
2	35	GUGCACGU	0.005758
2	36	ACAAUUGA	0.005685
2	37	AGGUGUGA	0.005567
2	38	GUCGUGCC	0.005317
2	39	AUUAGAGU	0.005264
2	40	CCGCCUUU	0.005216
2	41	UGUGUUUC	0.005119
2	42	CACUGGUC	0.004938
2	43	UGACCAAG	0.004926
2	44	UAACGAUG	0.00489
2	45	UGACGGGU	0.00477
2	46	GAGGUAGG	0.004761
2	47	GGGUUUAC	0.004753
2	48	GACGUUAG	0.004693
2	49	UCUUUACG	0.004604
2	50	GCCUGGCC	0.004546
2	51	UGUCGAUG	0.004477
2	52	CUGCCCGG	0.00446
2	53	UGCAAGAU	0.004379
2	54	UGGGUGUC	0.004332
2	55	CGCCGCGG	0.004328
2	56	GGACUACC	0.004302
2	57	UCAGAGGG	0.004264
2	58	UGCAGUGA	0.004192
2	59	ACUUCAUU	0.004174
2	60	GUCGUUGU	0.004136
2	61	GUAGCAAA	0.004097
2	62	UCGUUCGA	0.004079
2	63	GGAAAGUG	0.004049
2	64	AUCCGUUC	0.004017
2	65	UCGUCAGG	0.003936
2	66	UGUAUUAC	0.003901
2	67	GUUUGGGG	0.003877
2	68	CAUUCUGA	0.003869
2	69	AUCUAGCG	0.003832
2	70	UUACCCGA	0.003821
2	71	UGGCGCGG	0.003741
2	72	UUGAGCAU	0.003736
2	73	CACGCACG	0.003714
2	74	CUGUCAGC	0.003696
2	75	GGUUUCUA	0.003692
2	76	GUUGUAUA	0.003649
2	77	AAAGUACU	0.003643
2	78	GACUCGCU	0.003626
2	79	CAGGUGCC	0.003616
2	80	GUCGCUGG	0.003544
2	81	CUCAGUGG	0.003523
2	82	UUUAUCGG	0.003509
2	83	CUCACGUG	0.003452
2	84	GGUUUAGU	0.003446
2	85	GAAGUCGG	0.003374
2	86	AAUCCCGG	0.003364
2	87	GGUACAGC	0.003363
2	88	CUUGUUUA	0.00333
2	89	UAGACCUU	0.003328
2	90	UGGGGUAA	0.003315
2	91	UCGCCGCG	0.003249
2	92	CCUUUGGU	0.003212
2	93	UUCAUUUC	0.003172
2	94	AGGGUCGG	0.003122
2	95	GGUCUAGU	0.003113
2	96	UUGGUGAA	0.003066
2	97	GUGGUGGG	0.003028
2	98	GUUCAUGA	0.003014
2	99	CGGUGGGG	0.002952
2	100	GGAGGCGU	0.002949
2	101	GGCGUAUC	0.002946
2	102	UCAUUAGG	0.002881
2	103	GGGGGUGC	0.002864
2	104	CAGGGAGU	0.002838
2	105	GUUUUUCC	0.002823
2	106	UAAAGUGG	0.002802
2	107	AGAGGAUA	0.002796
2	108	UUUAUCGA	0.00276
2	109	UAGAGAUC	0.002741
2	110	CGCGGUCC	0.00273
2	111	AGUGGGUU	0.002729
2	112	GGAGAUGA	0.002713
2	113	UGGGGGUG	0.002703
2	114	GUUCCUGA	0.002694
2	115	AUAGGUAC	0.002672
2	116	UGGUAGAC	0.002634
2	117	AGACAGCU	0.002616
2	118	AUUGAGUC	0.002607
2	119	GUUGUUAU	0.002581
2	120	GCGGUCUG	0.00252
2	121	AGUGUACG	0.002513
2	122	GAUCCUCC	0.002479
2	123	CAGUGGGG	0.002478
2	124	ACGCCGGG	0.002472
2	125	GGAGUGGA	0.002468
2	126	CUCGGUAU	0.002462
2	127	UUAGUGUG	0.002459
2	128	CAUAGUUA	0.002454
2	129	AUGGAUCU	0.002445
2	130	CCCUUCAC	0.002426
2	131	GUCUUUGU	0.002415
2	132	UCCUGCGA	0.002388
2	133	CUUCUCCC	0.002325
2	134	CGCGCCGU	0.002308
2	135	UCGCAAUU	0.002302
2	136	GUCGUGCA	0.002291
2	137	GUUGAGGG	0.002205
2	138	GAAGAGGG	0.002197
2	139	GGUGAACU	0.002187
2	140	UGCUAAAG	0.002182
2	141	GUAAGAGG	0.002109
2	142	UGGAUUAC	0.002105
2	143	GGGUAGUA	0.002069
2	144	UAUGGUAU	0.002042
2	145	CCUUUUAG	0.002025
2	146	UUGUAAUA	0.002025
2	147	CGUGGGUC	0.002024
2	148	GCCGGAUG	0.00202
2	149	UGUUCGGC	0.001973
2	150	UCGAUGAG	0.001964
2	151	AAUUCAGG	0.001943
2	152	CCCGUGUA	0.001904
2	153	UUGGGUGU	0.001901
2	154	UUUGGUUU	0.001901
2	155	CAGUUCGG	0.001885
2	156	CGGCGUAU	0.001883
2	157	GGGGGCGU	0.001883
2	158	GGUCUUCA	0.001867
2	159	GUGAGUUG	0.001836
2	160	GCGUGAGA	0.0018
2	161	AGGGCAGA	0.001791
2	162	CGAGGAUA	0.001775
2	163	CGAUUGCG	0.001764
2	164	UAUUAGGG	0.001762
2	165	AGAGUCAC	0.001756
2	166	GAUUCAGU	0.001741
2	167	UUCGUGUA	0.001712
2	168	CUAGGCGG	0.001707
2	169	UAAGCGGU	0.001704
2	170	GUGCACCG	0.001698
2	171	AGAAACGC	0.001684
2	172	CGGGAAGG	0.001676
2	173	GUUGGAUU	0.001656
2	174	CUGUGAUG	0.001641
2	175	AGCUGUUC	0.001625
2	176	UGUGCGAG	0.001609
2	177	UUUGGAUA	0.001602
2	178	UGUAGGGU	0.001588
2	179	CCAUGCGU	0.001573
2	180	CAGGGUGU	0.001564
2	181	AUUGUGGA	0.001552
2	182	GGGUAUAU	0.001551
2	183	UGUGUGGA	0.001543
2	184	UGAAGUUC	0.001542
2	185	UGCUAUGG	0.00151
2	186	GAAUCCGG	0.001503
2	187	UGUAAGCG	0.001491
2	188	UUCAGAUA	0.001474
2	189	GGUUUUUG	0.001471
2	190	GGAUUCGG	0.001454
2	191	AGCCUUGU	0.001437
2	192	CCUAGAGC	0.001398
2	193	UUAUUAGG	0.001367
2	194	UUUACCGC	0.001366
2	195	GGGCGGUA	0.001365
2	196	UUGAGGAG	0.001365
2	197	CGAAUGAU	0.001358
2	198	AGUCUCAC	0.001357
2	199	UGGGGCGC	0.001354
2	200	CUUCCGCU	0.0013
2	201	CUUGUUAC	0.001288
2	202	UCGUUAUU	0.001285
2	203	UGUAACGU	0.001279
2	204	AGGGAGCU	0.001275
2	205	AGUUCCUU	0.001263
2	206	UCCCCAAA	0.001254
2	207	AUUCGGAU	0.001235
2	208	AUUGGAUG	0.001226
2	209	UAGUUCAU	0.001192
2	210	UGUUCAAU	0.001178
2	211	CGGAAGGC	0.001176
2	212	AGGAAUGG	0.001175
2	213	UGUGGAUU	0.001172
2	214	CUAUUUAA	0.001151
2	215	GACGGGUG	0.001138
2	216	GAUUCCAA	0.001124
2	217	CCAGGCUG	0.001115
2	218	CAUGCGUA	0.001104
2	219	GCGGGAUU	0.001082
2	220	AGGUACCG	0.001075
2	221	GGUGUUGA	0.001054
2	222	UGUAUGGU	0.001031
2	223	UGGCCUUG	0.001014
2	224	AUGUUAGG	0.001008
2	225	AGGUGGAG	0.001005
2	226	UAGGUAGG	0.000963
2	227	GUCUUCAU	0.000957
2	228	GUGUCUCG	0.000945
2	229	UAGAGUAU	0.000939
2	230	CCAAUUGU	0.00093
2	231	GGACAGAG	0.000926
2	232	AUGUUUGC	0.000925
2	233	UUAGCAAG	0.000923
2	234	AUUUCACC	0.000883
2	235	UGCGUAGG	0.000866
2	236	UUGAUAAG	0.000865
2	237	AAGCGUGG	0.000856
2	238	UAUACGCU	0.000839
2	239	UUAUCCAG	0.000815
2	240	UACUGUGU	0.00081
2	241	GGAAUGGA	0.000802
2	242	UCCCGUCU	0.0008
2	243	GAUACGGA	0.000788
2	244	GGGCCAUU	0.000774
2	245	GUCGGUGU	0.000765
2	246	UGAAUAGA	0.000757
2	247	CGGGCAGG	0.000756
2	248	UAUUACAU	0.000748
2	249	GGGGUUGU	0.000745
2	250	UGUGUCGA	0.000729
2	251	UCGCUCGU	0.000717
2	252	UCGAUUGA	0.000709
2	253	GUGCACUC	0.000703
2	254	GUGCCGUU	0.000693
2	255	UUAAGCCG	0.000679
2	256	UUCAUCUG	0.000662
2	257	GUGGCGUU	0.000644
2	258	CGUUUCCG	0.000613
2	259	UCUCCGUC	0.000609
2	260	CUCGGCAG	0.000608
2	261	UUCUUGGG	0.000584
2	262	AGCUGAGA	0.000575
2	263	UGGAAUUG	0.000574
2	264	GUAAGUAG	0.000569
2	265	AAGAAACG	0.00056
2	266	CAAGGAUU	0.000541
2	267	GUGUUAUA	0.000525
2	268	AACAUAAU	0.000488
2	269	AGGAUGUU	0.000483
2	270	ACUAAAUU	0.000472
2	271	CUGGAUUA	0.000471
2	272	GGUCGCAG	0.000471
2	273	GUGAGAUU	0.000454
2	274	GGUUCGGG	0.000442
2	275	AGAGUACA	0.000439
2	276	UCCCAUCG	0.000415
2	277	UAAGAGGG	0.00041
2	278	UAAUGUGU	0.000409
2	279	GGGUGCGG	0.000407
2	280	GCUAUGGA	0.00039
2	281	UUACUUGU	0.000383
2	282	AGUGCAAG	0.000378
2	283	UCGUUGGA	0.000376
2	284	GAGGGCCU	0.000375
2	285	GUUUGGAU	0.000374
2	286	GGCGCGGC	0.000345
2	287	AGUUGGUU	0.000341
2	288	AAUUUUUA	0.000331
2	289	GGUGCGGG	0.000318
2	290	GGAUUUCU	0.000307
2	291	UCCUUCUG	0.000307
2	292	UCGGUUGU	0.000305
2	293	CGUGUCUC	0.000304
2	294	AAUCUGCG	0.000301
2	295	GGGUUGGU	0.000297
2	296	CGAGGCUU	0.000295
2	297	CAGCAAAC	0.000292
2	298	GACGUGGG	0.000278
2	299	GGGACAGC	0.000278
2	300	UCAAGGAG	0.000264
2	301	GGUUCAGC	0.000263
2	302	UGGUAGGA	0.000262
2	303	GCAUGCGU	0.000261
2	304	ACAGACGU	0.000252
2	305	GUAGGUUG	0.000241
2	306	GGUUCUUC	0.000238
2	307	UGAGAUGA	0.000233
2	308	UGGCCGGC	0.000233
2	309	GCGGACUU	0.00023
2	310	UAAACAAU	0.000229
2	311	UAUGUGCC	0.000226
2	312	UGGGGAGA	0.00022
2	313	GUAUUGGU	0.000212
2	314	GUGACAUC	0.000212
2	315	GGUAUAAC	0.000209
2	316	GCCGAAAU	0.000205
2	317	GGCGUGCG	0.0002
2	318	GAGAGAAA	0.000197
2	319	GGGCGGUC	0.000193
2	320	GGCGGAUG	0.000185
2	321	GGUCGAGA	0.00018
2	322	GCCCGCAU	0.000178
2	323	AGUAAGCA	0.000177
2	324	CUCAUUUG	0.000156
2	325	CAUGCACG	0.000153
2	326	AAGGGACU	0.000152
2	327	GGCGAAUU	0.000145
2	328	GAAUUAAG	0.00014
2	329	UUUUCAGA	0.00014
2	330	GUUGUGGU	0.000137
2	331	CCUAGGGG	0.000123
2	332	UGUGCACA	0.000123
2	333	UUCGAGAU	0.000123
2	334	UUAGUCUU	0.000122
2	335	AUGGGAGC	0.000121
2	336	GAUGGGAA	0.00012
2	337	GGGCGCUU	0.00012
2	338	UGCAGGAG	0.000117
2	339	GGGGAGCA	0.000107
2	340	UUAGCUGG	0.000107
2	341	UUGUGUUU	0.000107
2	342	GAUGUCCA	0.000103
2	343	GCAGCGUG	0.0001
2	344	CAAUUGGC	9.5e-05
2	345	CGGUAAGU	9.1e-05
2	346	UGUUCAGG	8.9e-05
2	347	UGGCUAGG	8.7e-05
2	348	AAGGACGG	8.3e-05
2	349	ACGUACGG	8.3e-05
2	350	UCAACUAA	8.3e-05
2	351	UUUGGAUC	8.3e-05
2	352	AUUCUUCA	8e-05
2	353	ACGAGUUA	7e-05
2	354	AGGGCCGU	7e-05
2	355	GCCAGGUA	6.6e-05
2	356	GGUGGGGA	6.5e-05
2	357	GUACUAGU	6.4e-05
2	358	CUGCUUCA	6.3e-05
2	359	UCGACCCU	6.2e-05
2	360	CAGGAAUG	6e-05
2	361	ACAGUCUG	5.3e-05
2	362	GGAGGCAU	5e-05
2	363	AACGUCUG	4.9e-05
2	364	UCGAGGGU	4.3e-05
2	365	AAGCGUUA	4.2e-05
2	366	ACCUUUGG	4.2e-05
2	367	UCGGGCGG	4e-05
2	368	UUUCGGGC	4e-05
2	369	GUGGGUUC	3.7e-05
2	370	UUGAUAGA	3.7e-05
2	371	UGGUGGGC	3.6e-05
2	372	GCGAUCAG	3.5e-05
2	373	AAGUACGU	3.4e-05
2	374	GCGCAAGG	3.4e-05
2	375	GUGGGGCG	3.4e-05
2	376	UGUGUGUC	3.4e-05
2	377	AACUACGG	3.3e-05
2	378	AAGACUUA	3.3e-05
2	379	ACGUCAUU	3.3e-05
2	380	CUGUAGGG	3.3e-05
2	381	UUGUCCUC	3.3e-05
2	382	AAGUGUUA	3.2e-05
2	383	CAAUACAG	3.2e-05
2	384	GUACGCGU	3.2e-05
2	385	GUCCUCAU	3.2e-05
2	386	GUGAGUAG	3.2e-05
2	387	UGCCCCAC	3.2e-05
2	388	ACACUUGA	3.1e-05
2	389	AGUGGAUG	3.1e-05
2	390	AGUGGUAU	3.1e-05
2	391	CAGCGCUA	3.1e-05
2	392	GAUUACGU	3.1e-05
2	393	GCUAGUAG	3.1e-05
2	394	GGUAUUAG	3.1e-05
2	395	UCUUGACG	3.1e-05
2	396	UGACCACG	3.1e-05
2	397	UUUCGAUG	3.1e-05
2	398	AAGAGUGA	3e-05
2	399	AAGUACGC	3e-05
2	400	ACCGAACG	3e-05
2	401	ACUCACCG	3e-05
2	402	ACUUUACG	3e-05
2	403	CGGCCCGG	3e-05
2	404	GAGGGCAA	3e-05
2	405	UGGCCAUG	3e-05
2	406	UUCAAGAU	3e-05
2	407	AUGAUUCA	2.9e-05
2	408	UUUUGUAU	2.9e-05
2	409	AAACGAGC	2.7e-05
2	410	UGGGCAAC	2.7e-05
2	411	ACGCUUCA	2.6e-05
2	412	AUGCGUCA	2.6e-05
2	413	CCUGGAGA	2.6e-05
2	414	AAUCCCCG	2.4e-05
2	415	AUGCUACA	2.4e-05
2	416	GGCAAUCG	2.4e-05
2	417	AUGCUUCU	2.3e-05
2	418	CAAUCAAG	2e-05
2	419	GGAUACUG	2e-05
2	420	ACUCAAGC	1.9e-05
2	421	GUUAUGUG	1.9e-05
2	422	AAUUGAGG	1.7e-05
2	423	GAGAGCAC	1.7e-05
2	424	UUGCUUCA	1.7e-05
2	425	UGUCUAUG	1.6e-05
2	426	AAGCUUCA	1.4e-05
2	427	AAUCACGC	1.4e-05
2	428	AUGCCUCA	1.4e-05
2	429	GUUGAAUU	1.4e-05
2	430	AGGCUUCA	1.3e-05
2	431	AUGCUUCG	1.3e-05
2	432	CAUCACCG	1.3e-05
2	433	AUGGCAGU	1.1e-05
2	434	CAAUAAAU	1.1e-05
2	435	CAAUAACG	1.1e-05
2	436	CUGGCAGG	1.1e-05
2	437	UUGCUAUG	1.1e-05
2	438	AAGUUCGG	1e-05
2	439	AAUCACCU	1e-05
2	440	ACACUAGC	1e-05
2	441	GUUUGGUG	1e-05
2	442	AAACAAGC	9e-06
2	443	AAACUCGC	9e-06
2	444	AACCUAGC	9e-06
2	445	AAGUACUG	9e-06
2	446	AAUCUCCG	9e-06
2	447	AAUUACGG	9e-06
2	448	AGGGCAGG	9e-06
2	449	AGUGAUAG	9e-06
2	450	AUAGUCUG	9e-06
2	451	AUGCUCCA	9e-06
2	452	CAAUAAUG	9e-06
2	453	CCGAGUGU	9e-06
2	454	CGUGGAUC	9e-06
2	455	GGGCUAUG	9e-06
2	456	UGAACAAG	9e-06
2	457	UGGCUUUG	9e-06
2	458	UGUUCGAC	9e-06
2	459	AAGAGAUA	7e-06
2	460	AAUCACAG	7e-06
2	461	AUCGAGCG	7e-06
2	462	CAGAGUUA	7e-06
2	463	GAGAUCUG	7e-06
2	464	GAUUGGGG	7e-06
2	465	GGACGACC	7e-06
2	466	UAAAUUGU	7e-06
2	467	UAGAGUUA	7e-06
2	468	UGCGUGAU	7e-06
2	469	AAACACCG	6e-06
2	470	AAACUAUC	6e-06
2	471	AAAGUAUG	6e-06
2	472	AGGGUUAG	6e-06
2	473	AGUGUCGG	6e-06
2	474	AUGAGAGU	6e-06
2	475	AUGCUCCU	6e-06
2	476	AUGCUUAA	6e-06
2	477	AUGGCUGG	6e-06
2	478	AUUAGAUU	6e-06
2	479	AUUGCAGG	6e-06
2	480	AUUGGGGG	6e-06
2	481	CAAGAAAG	6e-06
2	482	CACGGGUC	6e-06
2	483	CACUAAAG	6e-06
2	484	CAGUCUGA	6e-06
2	485	CAGUGCUU	6e-06
2	486	CGGCUAUG	6e-06
2	487	GACUCCGG	6e-06
2	488	GGUUAGAG	6e-06
2	489	GUGCCCGU	6e-06
2	490	GUGCUUCA	6e-06
2	491	UCGCGGUG	6e-06
2	492	UGACGGAU	6e-06
2	493	UGCGUGUG	6e-06
2	494	UGGAUAUG	6e-06
2	495	AAAGCCUG	4e-06
2	496	AAAUUCUG	4e-06
2	497	AACCGAGC	4e-06
2	498	AAGGGUUA	4e-06
2	499	AAGGUCUG	4e-06
2	500	AAGUCCGG	4e-06
2	501	AAGUGCGG	4e-06
2	502	AAUAGUUA	4e-06
2	503	AAUCCAGC	4e-06
2	504	ACAAGUGA	4e-06
2	505	ACAGAGGG	4e-06
2	506	ACGCGUGU	4e-06
2	507	ACGGCAGG	4e-06
2	508	ACUCCCGG	4e-06
2	509	ACUCGGUG	4e-06
2	510	AGAUUGUC	4e-06
2	511	AGUGUAGG	4e-06
2	512	AUGGAUAG	4e-06
2	513	AUGGCAUG	4e-06
2	514	AUUAGAGG	4e-06
2	515	CAACUAGC	4e-06
2	516	CAGUACGG	4e-06
2	517	CAUCAAGC	4e-06
2	518	CCUCGGUG	4e-06
2	519	CGCGGUAU	4e-06
2	520	CUGCGUCA	4e-06
2	521	CUGCUCCA	4e-06
2	522	GAGAACAG	4e-06
2	523	GAGUCGCU	4e-06
2	524	GAGUUCAG	4e-06
2	525	GAUGAGCG	4e-06
2	526	GAUGUAGG	4e-06
2	527	GCCGUUAG	4e-06
2	528	GCGAGCAA	4e-06
2	529	GGAUAGUG	4e-06
2	530	GGGGUGUC	4e-06
2	531	GGUAUUCA	4e-06
2	532	GGUUUAUA	4e-06
2	533	GGUUUUUU	4e-06
2	534	GUAGAGGG	4e-06
2	535	GUAGGGUG	4e-06
2	536	GUCGUGUC	4e-06
2	537	GUGCACGC	4e-06
2	538	GUGCACGG	4e-06
2	539	GUUAUUUU	4e-06
2	540	GUUGAGAG	4e-06
2	541	GUUGUGGG	4e-06
2	542	GUUUGGGA	4e-06
2	543	UAACUUUU	4e-06
2	544	UACUGCGU	4e-06
2	545	UAGAGCAA	4e-06
2	546	UAUCACCG	4e-06
2	547	UCUUUACA	4e-06
2	548	UGAAAGUG	4e-06
2	549	UGACCCAG	4e-06
2	550	UGACCCGA	4e-06
2	551	UGUCGCGG	4e-06
2	552	UUCAUGUC	4e-06
2	553	UUUGUAGU	4e-06
2	554	UUUGUUGA	4e-06
2	555	AAACUCUG	3e-06
2	556	AAAGGACU	3e-06
2	557	AAAGUGUG	3e-06
2	558	AAGAGUUU	3e-06
2	559	AAGAUUUA	3e-06
2	560	AAGCCCGG	3e-06
2	561	AAUAACCG	3e-06
2	562	AAUCAGCG	3e-06
2	563	AAUCUAGC	3e-06
2	564	ACAUUAGG	3e-06
2	565	ACCGUCUG	3e-06
2	566	ACGACUUA	3e-06
2	567	ACGUGUGU	3e-06
2	568	ACUAGUGU	3e-06
2	569	ACUCUCAC	3e-06
2	570	AGACACGC	3e-06
2	571	AGACAGAU	3e-06
2	572	AGACUUUC	3e-06
2	573	AGAUGUUC	3e-06
2	574	AGGGUCUG	3e-06
2	575	AGGUCCUU	3e-06
2	576	AGUCGGAA	3e-06
2	577	AGUCGGAU	3e-06
2	578	AUACUUCA	3e-06
2	579	AUCAGCAG	3e-06
2	580	AUCUCGCG	3e-06
2	581	AUGAGUUA	3e-06
2	582	AUGCUUCC	3e-06
2	583	AUGUGUGA	3e-06
2	584	AUGUUUCA	3e-06
2	585	AUUCUUCU	3e-06
2	586	AUUGGUUG	3e-06
2	587	AUUUCGCC	3e-06
2	588	AUUUGAGU	3e-06
2	589	CAAUAAGG	3e-06
2	590	CAAUAUAG	3e-06
2	591	CAAUGAAG	3e-06
2	592	CAAUUUCU	3e-06
2	593	CAUACUGA	3e-06
2	594	CAUCACAU	3e-06
2	595	CAUCACCU	3e-06
2	596	CAUCCCCG	3e-06
2	597	CAUCCCGG	3e-06
2	598	CAUUAUGA	3e-06
2	599	CAUUCUGC	3e-06
2	600	CCAAUUGA	3e-06
2	601	CCAUAAAG	3e-06
2	602	CCAUGCAU	3e-06
2	603	CCCUGGUC	3e-06
2	604	CCGCCAUU	3e-06
2	605	CCGUGGUG	3e-06
2	606	CCUAGUUA	3e-06
2	607	CGAGCCGU	3e-06
2	608	CGAGGAUU	3e-06
2	609	CGCGCCUU	3e-06
2	610	CGGACUGU	3e-06
2	611	CGGCUCCU	3e-06
2	612	CGGGAUAG	3e-06
2	613	CGUGUCCG	3e-06
2	614	CGUGUUAU	3e-06
2	615	CUAAUUAA	3e-06
2	616	CUAUAAAG	3e-06
2	617	CUCGGCAC	3e-06
2	618	CUCGGGAU	3e-06
2	619	CUCUAGCG	3e-06
2	620	CUCUGUAU	3e-06
2	621	CUGCCCCU	3e-06
2	622	CUGCUACU	3e-06
2	623	CUUGAUUA	3e-06
2	624	CUUGGUAU	3e-06
2	625	CUUGUAGA	3e-06
2	626	GAAGCGGG	3e-06
2	627	GAAGUGGG	3e-06
2	628	GACGAGGG	3e-06
2	629	GACGUGCA	3e-06
2	630	GACUUUAG	3e-06
2	631	GACUUUGU	3e-06
2	632	GAGAGCAG	3e-06
2	633	GAGAGCAU	3e-06
2	634	GAGAGCGA	3e-06
2	635	GAGAGUUA	3e-06
2	636	GAGAUCAA	3e-06
2	637	GAGCUCAG	3e-06
2	638	GAGGCACU	3e-06
2	639	GAGGUAUG	3e-06
2	640	GAGGUCAG	3e-06
2	641	GAGUGCAA	3e-06
2	642	GAUACAGU	3e-06
2	643	GAUAGCAA	3e-06
2	644	GAUAGUAG	3e-06
2	645	GAUAUCAG	3e-06
2	646	GAUGUCGG	3e-06
2	647	GGAAUACC	3e-06
2	648	GGACUCCC	3e-06
2	649	GGCAAGUG	3e-06
2	650	GGCGCCGA	3e-06
2	651	GGGUCCUC	3e-06
2	652	GGGUGUAC	3e-06
2	653	GGGUUGAC	3e-06
2	654	GGUACCGC	3e-06
2	655	GGUCUCUA	3e-06
2	656	GGUGCAUC	3e-06
2	657	GGUGGGAG	3e-06
2	658	GGUUGGGG	3e-06
2	659	GUAACAAA	3e-06
2	660	GUACACGU	3e-06
2	661	GUAUUCAU	3e-06
2	662	GUCUACAU	3e-06
2	663	GUCUCGCU	3e-06
2	664	GUCUUGGU	3e-06
2	665	GUGAUUUG	3e-06
2	666	GUGGUGUG	3e-06
2	667	GUUGUAGA	3e-06
2	668	GUUUCAGU	3e-06
2	669	GUUUUAUA	3e-06
2	670	UAAAGUUU	3e-06
2	671	UAACGAUU	3e-06
2	672	UACAUUUU	3e-06
2	673	UACCGAUG	3e-06
2	674	UAGACCCU	3e-06
2	675	UAGAGCAU	3e-06
2	676	UAGAUCAG	3e-06
2	677	UAGUACGG	3e-06
2	678	UAUCCGCG	3e-06
2	679	UAUCGCCG	3e-06
2	680	UAUCUGUG	3e-06
2	681	UCACCCGA	3e-06
2	682	UCAGUGGG	3e-06
2	683	UCAUGAGG	3e-06
2	684	UCCCCAAC	3e-06
2	685	UCCCCACA	3e-06
2	686	UCGUCAGU	3e-06
2	687	UCUAUCGG	3e-06
2	688	UCUCGGUA	3e-06
2	689	UCUCGGUU	3e-06
2	690	UCUCGUUG	3e-06
2	691	UCUGUACG	3e-06
2	692	UGACCCCC	3e-06
2	693	UGACUAGA	3e-06
2	694	UGAGUGAG	3e-06
2	695	UGCGUUAG	3e-06
2	696	UGGCCCUC	3e-06
2	697	UGGCGAUG	3e-06
2	698	UGGCGCUG	3e-06
2	699	UGGCUAUU	3e-06
2	700	UGGUCCGC	3e-06
2	701	UGUAAGUU	3e-06
2	702	UGUAGUAC	3e-06
2	703	UGUAUUUU	3e-06
2	704	UGUCGCUG	3e-06
2	705	UGUCGGGU	3e-06
2	706	UGUCUUCA	3e-06
2	707	UGUGGUAU	3e-06
2	708	UGUUCCUC	3e-06
2	709	UUAUCUGU	3e-06
2	710	UUAUGGUG	3e-06
2	711	UUGAGCAC	3e-06
2	712	UUGAUUAC	3e-06
2	713	UUGGUGUA	3e-06
2	714	UUGGUGUC	3e-06
2	715	UUUAUCGU	3e-06
2	716	UUUAUUAC	3e-06
2	717	UUUGGAUG	3e-06
2	718	UUUUUAGA	3e-06
2	719	AAACCCAG	1e-06
2	720	AAACUACA	1e-06
2	721	AAACUACC	1e-06
2	722	AAACUACU	1e-06
2	723	AAACUAGA	1e-06
2	724	AAACUUGC	1e-06
2	725	AAAGACUG	1e-06
2	726	AAAGUAAU	1e-06
2	727	AAAGUCUA	1e-06
2	728	AAAUAAAG	1e-06
2	729	AAAUUACU	1e-06
2	730	AACCACCG	1e-06
2	731	AACCCCGG	1e-06
2	732	AACGACUG	1e-06
2	733	AACGAGCG	1e-06
2	734	AACUAGCG	1e-06
2	735	AACUCGAG	1e-06
2	736	AACUUCGG	1e-06
2	737	AAGAACCG	1e-06
2	738	AAGAGUCA	1e-06
2	739	AAGAGUUC	1e-06
2	740	AAGAUUUU	1e-06
2	741	AAGCAUCA	1e-06
2	742	AAGGCAGG	1e-06
2	743	AAGUACAG	1e-06
2	744	AAGUUUUU	1e-06
2	745	AAUAAAGC	1e-06
2	746	AAUAAGCG	1e-06
2	747	AAUACAGA	1e-06
2	748	AAUAGAGU	1e-06
2	749	AAUCAACC	1e-06
2	750	AAUCAACG	1e-06
2	751	AAUCAAUC	1e-06
2	752	AAUCACCC	1e-06
2	753	AAUCACGA	1e-06
2	754	AAUCACUG	1e-06
2	755	AAUCAUCG	1e-06
2	756	AAUCAUGC	1e-06
2	757	AAUCCAGG	1e-06
2	758	AAUCCCAG	1e-06
2	759	AAUCCCGC	1e-06
2	760	AAUCCGCG	1e-06
2	761	AAUCGCCG	1e-06
2	762	AAUCGUGG	1e-06
2	763	AAUCUCCU	1e-06
2	764	AAUUGUUG	1e-06
2	765	AAUUUCGG	1e-06
2	766	ACAAUGGA	1e-06
2	767	ACACGAGC	1e-06
2	768	ACAGUACU	1e-06
2	769	ACAGUAGC	1e-06
2	770	ACCCCACC	1e-06
2	771	ACCCGCUG	1e-06
2	772	ACCUCAUU	1e-06
2	773	ACCUCUGG	1e-06
2	774	ACCUUAGG	1e-06
2	775	ACGAAAUU	1e-06
2	776	ACGAGAGU	1e-06
2	777	ACGAGCAC	1e-06
2	778	ACGAGCGU	1e-06
2	779	ACGAGGGG	1e-06
2	780	ACGAGGGU	1e-06
2	781	ACGAGUGC	1e-06
2	782	ACGAGUUC	1e-06
2	783	ACGCGUUG	1e-06
2	784	ACGGACGG	1e-06
2	785	ACGUCAGG	1e-06
2	786	ACGUCCGG	1e-06
2	787	ACGUUAUU	1e-06
2	788	ACGUUCGA	1e-06
2	789	ACUACAUU	1e-06
2	790	ACUAGAGU	1e-06
2	791	ACUCCUUC	1e-06
2	792	ACUCUCCG	1e-06
2	793	ACUCUUCU	1e-06
2	794	ACUUCAGU	1e-06
2	795	ACUUCGCG	1e-06
2	796	AGAAAAGC	1e-06
2	797	AGAAACGU	1e-06
2	798	AGAAUUUC	1e-06
2	799	AGACGGGU	1e-06
2	800	AGACUAGC	1e-06
2	801	AGACUUGA	1e-06
2	802	AGAGGAUC	1e-06
2	803	AGAGGCAC	1e-06
2	804	AGAGUACC	1e-06
2	805	AGAGUUUC	1e-06
2	806	AGAUAUCG	1e-06
2	807	AGAUUUCC	1e-06
2	808	AGAUUUGC	1e-06
2	809	AGCGCAGA	1e-06
2	810	AGCGGAUC	1e-06
2	811	AGCGUGAG	1e-06
2	812	AGCUGAGU	1e-06
2	813	AGCUGCGA	1e-06
2	814	AGCUGGUC	1e-06
2	815	AGCUGUGA	1e-06
2	816	AGCUGUUU	1e-06
2	817	AGCUUUUC	1e-06
2	818	AGGAACGC	1e-06
2	819	AGGGACGG	1e-06
2	820	AGGGAUAU	1e-06
2	821	AGGGAUGG	1e-06
2	822	AGGGAUUG	1e-06
2	823	AGGGCAGU	1e-06
2	824	AGGGCAUA	1e-06
2	825	AGGGCUGA	1e-06
2	826	AGGGGAUC	1e-06
2	827	AGGGUCGU	1e-06
2	828	AGGUAUAU	1e-06
2	829	AGGUCCUC	1e-06
2	830	AGGUGGAU	1e-06
2	831	AGGUGUAG	1e-06
2	832	AGGUGUGG	1e-06
2	833	AGGUUCCG	1e-06
2	834	AGGUUGUU	1e-06
2	835	AGGUUUGA	1e-06
2	836	AGUAUUAC	1e-06
2	837	AGUCAAGC	1e-06
2	838	AGUGAGCU	1e-06
2	839	AGUGAGUC	1e-06
2	840	AGUGAUAU	1e-06
2	841	AGUGCGUU	1e-06
2	842	AGUGGUUC	1e-06
2	843	AGUGUGGA	1e-06
2	844	AGUUGAUC	1e-06
2	845	AUAGAGUC	1e-06
2	846	AUAGGUAA	1e-06
2	847	AUAUAGCG	1e-06
2	848	AUAUCAGU	1e-06
2	849	AUAUCCAG	1e-06
2	850	AUAUUUUC	1e-06
2	851	AUCAGAGU	1e-06
2	852	AUCAGUUC	1e-06
2	853	AUCCAGCG	1e-06
2	854	AUCCAUUC	1e-06
2	855	AUCCGUUA	1e-06
2	856	AUCGGUAU	1e-06
2	857	AUCUGUUC	1e-06
2	858	AUGAGUCA	1e-06
2	859	AUGAGUGU	1e-06
2	860	AUGAUGUU	1e-06
2	861	AUGCAUCA	1e-06
2	862	AUGCGACA	1e-06
2	863	AUGCGGAU	1e-06
2	864	AUGCUGCA	1e-06
2	865	AUGCUUGA	1e-06
2	866	AUGGCAGA	1e-06
2	867	AUGGCGGG	1e-06
2	868	AUGGUCGG	1e-06
2	869	AUGGUUCA	1e-06
2	870	AUGGUUCU	1e-06
2	871	AUGUACCG	1e-06
2	872	AUGUCAGG	1e-06
2	873	AUGUGUGC	1e-06
2	874	AUGUUGGC	1e-06
2	875	AUGUUUUC	1e-06
2	876	AUUAGGAU	1e-06
2	877	AUUAGGGU	1e-06
2	878	AUUAGUGU	1e-06
2	879	AUUAGUUA	1e-06
2	880	AUUAUCGG	1e-06
2	881	AUUCAAGC	1e-06
2	882	AUUCACGG	1e-06
2	883	AUUCAUAA	1e-06
2	884	AUUCCGAU	1e-06
2	885	AUUCUAGC	1e-06
2	886	AUUCUGCU	1e-06
2	887	AUUCUUUA	1e-06
2	888	AUUGGAUA	1e-06
2	889	AUUGGAUC	1e-06
2	890	AUUGGCUG	1e-06
2	891	AUUGGGGA	1e-06
2	892	AUUGGGUU	1e-06
2	893	AUUGUAGA	1e-06
2	894	AUUGUGUA	1e-06
2	895	AUUUAGUC	1e-06
2	896	AUUUCAGG	1e-06
2	897	AUUUCUCC	1e-06
2	898	CAAACAAG	1e-06
2	899	CAAAUUUU	1e-06
2	900	CAACAAAG	1e-06
2	901	CAACGAUG	1e-06
2	902	CAACUCUU	1e-06
2	903	CAACUUAG	1e-06
2	904	CAAGACAG	1e-06
2	905	CAAGCAAG	1e-06
2	906	CAAGCACG	1e-06
2	907	CAAGGCUU	1e-06
2	908	CAAGUCUG	1e-06
2	909	CAAGUUAG	1e-06
2	910	CAAUAAAC	1e-06
2	911	CAAUUAAG	1e-06
2	912	CACCCACG	1e-06
2	913	CACGCACU	1e-06
2	914	CACGCUCG	1e-06
2	915	CACUACAG	1e-06
2	916	CACUGCUC	1e-06
2	917	CACUGGUA	1e-06
2	918	CACUUGGC	1e-06
2	919	CACUUGUC	1e-06
2	920	CAGAGUUC	1e-06
2	921	CAGCUUCA	1e-06
2	922	CAGGCCUG	1e-06
2	923	CAGGGGCC	1e-06
2	924	CAGUAAAG	1e-06
2	925	CAGUACCC	1e-06
2	926	CAGUGCGU	1e-06
2	927	CAGUGUGU	1e-06
2	928	CAGUUAGG	1e-06
2	929	CAGUUCGU	1e-06
2	930	CAGUUUCC	1e-06
2	931	CAUAGUGA	1e-06
2	932	CAUAGUUU	1e-06
2	933	CAUCACAG	1e-06
2	934	CAUCCAGC	1e-06
2	935	CAUCGCCC	1e-06
2	936	CAUCUCCU	1e-06
2	937	CAUCUUUC	1e-06
2	938	CAUGCGUU	1e-06
2	939	CAUGUGCC	1e-06
2	940	CAUGUUAC	1e-06
2	941	CAUUCCGA	1e-06
2	942	CAUUCGGA	1e-06
2	943	CCACUUGU	1e-06
2	944	CCAGAAAG	1e-06
2	945	CCAGGAUU	1e-06
2	946	CCAUACAG	1e-06
2	947	CCCCGUCU	1e-06
2	948	CCCGCCCG	1e-06
2	949	CCCGGCUG	1e-06
2	950	CCCGUCAC	1e-06
2	951	CCCUGCGU	1e-06
2	952	CCCUUCGC	1e-06
2	953	CCCUUGUA	1e-06
2	954	CCGCAAAC	1e-06
2	955	CCGCCGGG	1e-06
2	956	CCGCCUUG	1e-06
2	957	CCGCGUGU	1e-06
2	958	CCGCUCCU	1e-06
2	959	CCGGUGUA	1e-06
2	960	CCGUCAGC	1e-06
2	961	CCGUUCGG	1e-06
2	962	CCUAGAGA	1e-06
2	963	CCUAGAUC	1e-06
2	964	CCUCACCG	1e-06
2	965	CCUCCUUU	1e-06
2	966	CCUCUCCC	1e-06
2	967	CCUGCGUA	1e-06
2	968	CCUGCUGA	1e-06
2	969	CCUGGCGA	1e-06
2	970	CCUUCAUU	1e-06
2	971	CGAAUGCU	1e-06
2	972	CGAAUGUU	1e-06
2	973	CGACUGAU	1e-06
2	974	CGAGGAGA	1e-06
2	975	CGAGGAUC	1e-06
2	976	CGAGUCAC	1e-06
2	977	CGAGUGCG	1e-06
2	978	CGAUAAAG	1e-06
2	979	CGAUGAUA	1e-06
2	980	CGAUUUUC	1e-06
2	981	CGCACGAG	1e-06
2	982	CGCAGUGA	1e-06
2	983	CGCCUCGG	1e-06
2	984	CGCGCACG	1e-06
2	985	CGCGCCGC	1e-06
2	986	CGCGGAUC	1e-06
2	987	CGCGUGAG	1e-06
2	988	CGCUAUGG	1e-06
2	989	CGCUGAGA	1e-06
2	990	CGCUGGAC	1e-06
2	991	CGGAAAGU	1e-06
2	992	CGGCGCGG	1e-06
2	993	CGGCGGAU	1e-06
2	994	CGGGAAGU	1e-06
2	995	CGGGAUGA	1e-06
2	996	CGGGGUAA	1e-06
2	997	CGGGUAGG	1e-06
2	998	CGGUAAGG	1e-06
2	999	CGGUGUGA	1e-06
2	1000	CGUAAGGC	1e-06
2	1001	CGUAUAAA	1e-06
2	1002	CGUCGUAU	1e-06
2	1003	CGUGCAGG	1e-06
2	1004	CGUGGUGU	1e-06
2	1005	CGUGGUUU	1e-06
2	1006	CGUGUAGG	1e-06
2	1007	CGUGUGUC	1e-06
2	1008	CGUUACCG	1e-06
2	1009	CUAAGUGG	1e-06
2	1010	CUAGGCUG	1e-06
2	1011	CUAUAUAG	1e-06
2	1012	CUAUUGAA	1e-06
2	1013	CUCAAGUG	1e-06
2	1014	CUCACGAG	1e-06
2	1015	CUCAGCAG	1e-06
2	1016	CUCCGUGG	1e-06
2	1017	CUCGAAUA	1e-06
2	1018	CUCGGUAC	1e-06
2	1019	CUCGGUUU	1e-06
2	1020	CUCGUUAU	1e-06
2	1021	CUCUCGUG	1e-06
2	1022	CUCUUUGU	1e-06
2	1023	CUCUUUUA	1e-06
2	1024	CUGCCCGU	1e-06
2	1025	CUGCUCGG	1e-06
2	1026	CUGCUUCU	1e-06
2	1027	CUGGAAAA	1e-06
2	1028	CUGGCCGG	1e-06
2	1029	CUGGGUGU	1e-06
2	1030	CUGGUGUC	1e-06
2	1031	CUGUAUUA	1e-06
2	1032	CUGUCAUC	1e-06
2	1033	CUGUGAAG	1e-06
2	1034	CUGUGGGG	1e-06
2	1035	CUGUUAGG	1e-06
2	1036	CUUAGAGU	1e-06
2	1037	CUUAUCGG	1e-06
2	1038	CUUCUCCU	1e-06
2	1039	CUUGCGUA	1e-06
2	1040	CUUGCGUC	1e-06
2	1041	CUUGGAUG	1e-06
2	1042	CUUGUACA	1e-06
2	1043	CUUGUGGU	1e-06
2	1044	CUUUCUGA	1e-06
2	1045	CUUUGUAU	1e-06
2	1046	CUUUUCCG	1e-06
2	1047	GAACGAUG	1e-06
2	1048	GAAGAGGU	1e-06
2	1049	GAAGAGUG	1e-06
2	1050	GAAGAUGG	1e-06
2	1051	GAAGUCUG	1e-06
2	1052	GAAUAUGG	1e-06
2	1053	GAAUCAGU	1e-06
2	1054	GAAUCCCG	1e-06
2	1055	GAAUCCGU	1e-06
2	1056	GACAUCAG	1e-06
2	1057	GACAUCCG	1e-06
2	1058	GACGUCGG	1e-06
2	1059	GACGUUGG	1e-06
2	1060	GACGUUUG	1e-06
2	1061	GACUCAGU	1e-06
2	1062	GACUCGAU	1e-06
2	1063	GACUCGCA	1e-06
2	1064	GACUCGCC	1e-06
2	1065	GACUCUCU	1e-06
2	1066	GACUUGCU	1e-06
2	1067	GAGACCAA	1e-06
2	1068	GAGACCAG	1e-06
2	1069	GAGAGAAU	1e-06
2	1070	GAGAUCGG	1e-06
2	1071	GAGCGCAA	1e-06
2	1072	GAGGGAGG	1e-06
2	1073	GAGGUAGU	1e-06
2	1074	GAGGUCGG	1e-06
2	1075	GAGGUGGG	1e-06
2	1076	GAGUCAGU	1e-06
2	1077	GAGUCCAA	1e-06
2	1078	GAGUCCGG	1e-06
2	1079	GAUACGCU	1e-06
2	1080	GAUCCCCC	1e-06
2	1081	GAUUCGGU	1e-06
2	1082	GAUUGUCC	1e-06
2	1083	GCAACGCU	1e-06
2	1084	GCAGAGGG	1e-06
2	1085	GCAGCAAA	1e-06
2	1086	GCAGUCGG	1e-06
2	1087	GCCGGGCC	1e-06
2	1088	GCCGGGUG	1e-06
2	1089	GCCGGUAC	1e-06
2	1090	GCCUAGCC	1e-06
2	1091	GCCUCGCU	1e-06
2	1092	GCGAGUGU	1e-06
2	1093	GCGCUCAG	1e-06
2	1094	GCGGGCUU	1e-06
2	1095	GCGGGUUC	1e-06
2	1096	GCGGGUUU	1e-06
2	1097	GCGGUAUG	1e-06
2	1098	GCGGUCUU	1e-06
2	1099	GCGUCAGG	1e-06
2	1100	GCGUGAUU	1e-06
2	1101	GCUAGAGC	1e-06
2	1102	GCUAUGGU	1e-06
2	1103	GCUCCUCC	1e-06
2	1104	GCUCGGUG	1e-06
2	1105	GCUUCAGU	1e-06
2	1106	GGAAAGUU	1e-06
2	1107	GGAAUGUG	1e-06
2	1108	GGACACAC	1e-06
2	1109	GGACCAAG	1e-06
2	1110	GGACCAUU	1e-06
2	1111	GGACCGUG	1e-06
2	1112	GGACGCGU	1e-06
2	1113	GGACGGGU	1e-06
2	1114	GGAGAGAG	1e-06
2	1115	GGAGAGUG	1e-06
2	1116	GGAGGCUU	1e-06
2	1117	GGAGUAUC	1e-06
2	1118	GGAGUGGU	1e-06
2	1119	GGAGUUGA	1e-06
2	1120	GGAUCCGG	1e-06
2	1121	GGAUUCUA	1e-06
2	1122	GGAUUGGA	1e-06
2	1123	GGCAGGGG	1e-06
2	1124	GGCAGUGA	1e-06
2	1125	GGCAUGUG	1e-06
2	1126	GGCGAACU	1e-06
2	1127	GGCGAAUC	1e-06
2	1128	GGCGACAU	1e-06
2	1129	GGCGCAUA	1e-06
2	1130	GGCGCCAU	1e-06
2	1131	GGCGCCGC	1e-06
2	1132	GGCGCCUU	1e-06
2	1133	GGCGGCGU	1e-06
2	1134	GGCGUAUA	1e-06
2	1135	GGCGUGAG	1e-06
2	1136	GGCUUAUU	1e-06
2	1137	GGCUUCUA	1e-06
2	1138	GGGAGGUC	1e-06
2	1139	GGGAUAUU	1e-06
2	1140	GGGCCAAU	1e-06
2	1141	GGGCCAGU	1e-06
2	1142	GGGCGCGG	1e-06
2	1143	GGGCGUUA	1e-06
2	1144	GGGGGGGC	1e-06
2	1145	GGGGUGGA	1e-06
2	1146	GGGGUGGG	1e-06
2	1147	GGGUAUGU	1e-06
2	1148	GGGUCUUC	1e-06
2	1149	GGGUUAGU	1e-06
2	1150	GGUAAGAG	1e-06
2	1151	GGUAAGUG	1e-06
2	1152	GGUAAUUU	1e-06
2	1153	GGUACGUU	1e-06
2	1154	GGUAGUUU	1e-06
2	1155	GGUAUAGU	1e-06
2	1156	GGUAUGUU	1e-06
2	1157	GGUAUUGU	1e-06
2	1158	GGUCCUGA	1e-06
2	1159	GGUCGUCA	1e-06
2	1160	GGUCUACC	1e-06
2	1161	GGUCUUGU	1e-06
2	1162	GGUGAACG	1e-06
2	1163	GGUGAAUA	1e-06
2	1164	GGUGAGAC	1e-06
2	1165	GGUGAUAG	1e-06
2	1166	GGUGCACA	1e-06
2	1167	GGUGCGAG	1e-06
2	1168	GGUGGCGU	1e-06
2	1169	GGUGGUGC	1e-06
2	1170	GGUGUACU	1e-06
2	1171	GGUGUCUA	1e-06
2	1172	GGUGUGAG	1e-06
2	1173	GGUGUUUC	1e-06
2	1174	GGUUACUA	1e-06
2	1175	GGUUAGUU	1e-06
2	1176	GGUUCGGC	1e-06
2	1177	GGUUCGGU	1e-06
2	1178	GGUUGAGU	1e-06
2	1179	GGUUGUAU	1e-06
2	1180	GGUUUCCA	1e-06
2	1181	GGUUUUAC	1e-06
2	1182	GUAAAGUG	1e-06
2	1183	GUACUACC	1e-06
2	1184	GUAGAAAA	1e-06
2	1185	GUAGGAAA	1e-06
2	1186	GUAGUAAA	1e-06
2	1187	GUAGUGCA	1e-06
2	1188	GUAGUGCC	1e-06
2	1189	GUAUCAAA	1e-06
2	1190	GUAUGAGG	1e-06
2	1191	GUAUGGCG	1e-06
2	1192	GUAUGGUU	1e-06
2	1193	GUAUUCGG	1e-06
2	1194	GUAUUGUG	1e-06
2	1195	GUAUUUGU	1e-06
2	1196	GUCGCCUU	1e-06
2	1197	GUCGCGGG	1e-06
2	1198	GUCGUCCC	1e-06
2	1199	GUCGUGCG	1e-06
2	1200	GUCGUUAG	1e-06
2	1201	GUCGUUCC	1e-06
2	1202	GUCUGGGG	1e-06
2	1203	GUCUGGUG	1e-06
2	1204	GUCUGUGU	1e-06
2	1205	GUCUUAAU	1e-06
2	1206	GUCUUGCA	1e-06
2	1207	GUGACGUU	1e-06
2	1208	GUGAGUUU	1e-06
2	1209	GUGAUCAG	1e-06
2	1210	GUGCAUGA	1e-06
2	1211	GUGCCGUG	1e-06
2	1212	GUGCCUUU	1e-06
2	1213	GUGCUUAG	1e-06
2	1214	GUGGACGU	1e-06
2	1215	GUGGGCGU	1e-06
2	1216	GUGGUGAA	1e-06
2	1217	GUGGUGCG	1e-06
2	1218	GUGUGGAU	1e-06
2	1219	GUGUGUUG	1e-06
2	1220	GUGUUAUC	1e-06
2	1221	GUGUUCGU	1e-06
2	1222	GUGUUGGG	1e-06
2	1223	GUGUUUAC	1e-06
2	1224	GUGUUUUA	1e-06
2	1225	GUUAAGUU	1e-06
2	1226	GUUACAGC	1e-06
2	1227	GUUACGGA	1e-06
2	1228	GUUAGCAG	1e-06
2	1229	GUUAGUAU	1e-06
2	1230	GUUAGUGG	1e-06
2	1231	GUUCACGU	1e-06
2	1232	GUUCCAGA	1e-06
2	1233	GUUCCUGC	1e-06
2	1234	GUUCGUAG	1e-06
2	1235	GUUGAACU	1e-06
2	1236	GUUGGGGG	1e-06
2	1237	GUUGGUUU	1e-06
2	1238	GUUGUAUU	1e-06
2	1239	GUUGUUUU	1e-06
2	1240	GUUUAGCG	1e-06
2	1241	GUUUAGGG	1e-06
2	1242	GUUUCGGG	1e-06
2	1243	GUUUGGAG	1e-06
2	1244	GUUUGUAG	1e-06
2	1245	GUUUGUCC	1e-06
2	1246	GUUUGUGG	1e-06
2	1247	GUUUUCCG	1e-06
2	1248	GUUUUCUA	1e-06
2	1249	GUUUUGAU	1e-06
2	1250	UAAACUUU	1e-06
2	1251	UAAAGAUG	1e-06
2	1252	UAAAUAUU	1e-06
2	1253	UAAAUGUU	1e-06
2	1254	UAAAUUAA	1e-06
2	1255	UAAAUUCU	1e-06
2	1256	UAACCCAC	1e-06
2	1257	UAACGAGG	1e-06
2	1258	UAACGCUG	1e-06
2	1259	UAACGGUG	1e-06
2	1260	UAACGUGG	1e-06
2	1261	UAACUAUG	1e-06
2	1262	UAAGAGGU	1e-06
2	1263	UAAGUCGG	1e-06
2	1264	UAAGUGGU	1e-06
2	1265	UAAUUAGG	1e-06
2	1266	UAAUUGGG	1e-06
2	1267	UAAUUUUU	1e-06
2	1268	UACAUUUC	1e-06
2	1269	UACGUGAG	1e-06
2	1270	UAGACCUA	1e-06
2	1271	UAGAGAAC	1e-06
2	1272	UAGAGAGC	1e-06
2	1273	UAGAGCUC	1e-06
2	1274	UAGAGUAC	1e-06
2	1275	UAGAUCUG	1e-06
2	1276	UAGGUGUC	1e-06
2	1277	UAGUACAU	1e-06
2	1278	UAGUCCUU	1e-06
2	1279	UAGUGAUC	1e-06
2	1280	UAUAACAU	1e-06
2	1281	UAUAGAUC	1e-06
2	1282	UAUAGCAA	1e-06
2	1283	UAUAUCAG	1e-06
2	1284	UAUAUGCU	1e-06
2	1285	UAUAUUUA	1e-06
2	1286	UAUAUUUG	1e-06
2	1287	UAUAUUUU	1e-06
2	1288	UAUCCGAG	1e-06
2	1289	UAUCCGCU	1e-06
2	1290	UAUCGGUG	1e-06
2	1291	UAUCGGUU	1e-06
2	1292	UAUCUCCG	1e-06
2	1293	UAUCUUCC	1e-06
2	1294	UAUGAGGG	1e-06
2	1295	UAUGCGGG	1e-06
2	1296	UAUUACAC	1e-06
2	1297	UAUUCGGC	1e-06
2	1298	UAUUUACU	1e-06
2	1299	UCACCGCG	1e-06
2	1300	UCACGUUG	1e-06
2	1301	UCAGCGGG	1e-06
2	1302	UCAUAGGG	1e-06
2	1303	UCAUGCGA	1e-06
2	1304	UCAUUAGU	1e-06
2	1305	UCAUUAUG	1e-06
2	1306	UCAUUCGG	1e-06
2	1307	UCCAAGAU	1e-06
2	1308	UCCAUCUG	1e-06
2	1309	UCCCCAUA	1e-06
2	1310	UCCCCCAA	1e-06
2	1311	UCCCGCGA	1e-06
2	1312	UCCCGCUA	1e-06
2	1313	UCCUGCGC	1e-06
2	1314	UCCUGGCC	1e-06
2	1315	UCGAGAUC	1e-06
2	1316	UCGAGGUC	1e-06
2	1317	UCGCAAUG	1e-06
2	1318	UCGCACUU	1e-06
2	1319	UCGCCGAG	1e-06
2	1320	UCGCCGCA	1e-06
2	1321	UCGCGCGG	1e-06
2	1322	UCGCGUGU	1e-06
2	1323	UCGCUAUU	1e-06
2	1324	UCGCUCGA	1e-06
2	1325	UCGCUGAG	1e-06
2	1326	UCGGCAGG	1e-06
2	1327	UCGGGUAA	1e-06
2	1328	UCGGUUUU	1e-06
2	1329	UCGUCGCG	1e-06
2	1330	UCGUCUGG	1e-06
2	1331	UCGUGCGA	1e-06
2	1332	UCGUGUUG	1e-06
2	1333	UCGUUAGG	1e-06
2	1334	UCUAGUUG	1e-06
2	1335	UCUAUGAG	1e-06
2	1336	UCUCAAUU	1e-06
2	1337	UCUCCCGU	1e-06
2	1338	UCUCCGGG	1e-06
2	1339	UCUCGAUG	1e-06
2	1340	UCUCGCUG	1e-06
2	1341	UCUCGGAG	1e-06
2	1342	UCUCGGCG	1e-06
2	1343	UCUCUGUG	1e-06
2	1344	UCUGCGUG	1e-06
2	1345	UCUGUAGA	1e-06
2	1346	UCUUCACG	1e-06
2	1347	UCUUUAAG	1e-06
2	1348	UCUUUACU	1e-06
2	1349	UCUUUAUU	1e-06
2	1350	UCUUUCGA	1e-06
2	1351	UCUUUGUG	1e-06
2	1352	UCUUUUCG	1e-06
2	1353	UGAAGAGA	1e-06
2	1354	UGAAUGUG	1e-06
2	1355	UGACAAAG	1e-06
2	1356	UGACACAC	1e-06
2	1357	UGACCAAU	1e-06
2	1358	UGACCCAA	1e-06
2	1359	UGACCCAU	1e-06
2	1360	UGACCCUC	1e-06
2	1361	UGACUACC	1e-06
2	1362	UGAUUUUC	1e-06
2	1363	UGCAAGUU	1e-06
2	1364	UGCAGUGG	1e-06
2	1365	UGCAUUGA	1e-06
2	1366	UGCCCGGC	1e-06
2	1367	UGCUACAG	1e-06
2	1368	UGCUAGAG	1e-06
2	1369	UGCUCAUG	1e-06
2	1370	UGCUGUGA	1e-06
2	1371	UGCUUGAG	1e-06
2	1372	UGGACCUC	1e-06
2	1373	UGGAGUAC	1e-06
2	1374	UGGAUGAC	1e-06
2	1375	UGGCAUUG	1e-06
2	1376	UGGCCCAC	1e-06
2	1377	UGGCGCGU	1e-06
2	1378	UGGCGGUG	1e-06
2	1379	UGGCGUUG	1e-06
2	1380	UGGCUAUA	1e-06
2	1381	UGGCUGUG	1e-06
2	1382	UGGGAGAC	1e-06
2	1383	UGGGAUAG	1e-06
2	1384	UGGGCGUC	1e-06
2	1385	UGGGGCGU	1e-06
2	1386	UGGGGGUA	1e-06
2	1387	UGGGGUGA	1e-06
2	1388	UGGGGUUA	1e-06
2	1389	UGGGUCGG	1e-06
2	1390	UGGGUGAG	1e-06
2	1391	UGGUCAUC	1e-06
2	1392	UGGUCGGC	1e-06
2	1393	UGGUGUAA	1e-06
2	1394	UGGUUGAC	1e-06
2	1395	UGGUUGGA	1e-06
2	1396	UGUACAGC	1e-06
2	1397	UGUAGGUU	1e-06
2	1398	UGUCGAAG	1e-06
2	1399	UGUCGAGG	1e-06
2	1400	UGUCGGUG	1e-06
2	1401	UGUCGGUU	1e-06
2	1402	UGUCGUUU	1e-06
2	1403	UGUGCACU	1e-06
2	1404	UGUGCAUA	1e-06
2	1405	UGUGCGAU	1e-06
2	1406	UGUGCGGA	1e-06
2	1407	UGUGCGUG	1e-06
2	1408	UGUGGAUC	1e-06
2	1409	UGUGGCGC	1e-06
2	1410	UGUGGGUC	1e-06
2	1411	UGUGGGUG	1e-06
2	1412	UGUGUAGA	1e-06
2	1413	UGUGUGAG	1e-06
2	1414	UGUGUUGA	1e-06
2	1415	UGUUAAAU	1e-06
2	1416	UGUUAGAC	1e-06
2	1417	UGUUCAGC	1e-06
2	1418	UGUUCGUC	1e-06
2	1419	UGUUGGGU	1e-06
2	1420	UGUUUGGA	1e-06
2	1421	UGUUUUUC	1e-06
2	1422	UUAAGAGG	1e-06
2	1423	UUAAGAUA	1e-06
2	1424	UUAAGUGG	1e-06
2	1425	UUAAUAGA	1e-06
2	1426	UUACCCAC	1e-06
2	1427	UUACCCGC	1e-06
2	1428	UUAGCAAU	1e-06
2	1429	UUAGCCAG	1e-06
2	1430	UUAGUGAG	1e-06
2	1431	UUAGUGUA	1e-06
2	1432	UUAUCCGU	1e-06
2	1433	UUAUUGGG	1e-06
2	1434	UUAUUGUG	1e-06
2	1435	UUCAGAUC	1e-06
2	1436	UUCCUGUG	1e-06
2	1437	UUCGUGCA	1e-06
2	1438	UUCUAUGG	1e-06
2	1439	UUGAGCGU	1e-06
2	1440	UUGAGCUU	1e-06
2	1441	UUGAUCAU	1e-06
2	1442	UUGAUUCA	1e-06
2	1443	UUGCGUCA	1e-06
2	1444	UUGCUUAA	1e-06
2	1445	UUGGCAGG	1e-06
2	1446	UUGGUAGA	1e-06
2	1447	UUGGUGAC	1e-06
2	1448	UUGGUGGA	1e-06
2	1449	UUGGUGGG	1e-06
2	1450	UUGUAGAC	1e-06
2	1451	UUGUGGAG	1e-06
2	1452	UUGUUAUA	1e-06
2	1453	UUUAGAAU	1e-06
2	1454	UUUAGAGU	1e-06
2	1455	UUUAGCCG	1e-06
2	1456	UUUAGUAG	1e-06
2	1457	UUUAUCGC	1e-06
2	1458	UUUAUCUG	1e-06
2	1459	UUUAUUCA	1e-06
2	1460	UUUAUUUU	1e-06
2	1461	UUUCAUGA	1e-06
2	1462	UUUCCCGA	1e-06
2	1463	UUUCGCUG	1e-06
2	1464	UUUCGGAG	1e-06
2	1465	UUUCUGAU	1e-06
2	1466	UUUGCAGA	1e-06
2	1467	UUUGCGAG	1e-06
2	1468	UUUGGAGA	1e-06
2	1469	UUUGGAUU	1e-06
2	1470	UUUGGGAU	1e-06
2	1471	UUUGGGCG	1e-06
2	1472	UUUGGGUG	1e-06
2	1473	UUUGGUAU	1e-06
2	1474	UUUGUAGC	1e-06
2	1475	UUUGUAUA	1e-06
2	1476	UUUGUAUU	1e-06
2	1477	UUUGUGAA	1e-06
2	1478	UUUGUGGA	1e-06
2	1479	UUUGUGUG	1e-06
2	1480	UUUGUUGU	1e-06
2	1481	UUUUCCAU	1e-06
2	1482	UUUUGGAU	1e-06
