# Supplementary material for: Selection of extended CRISPR RNAs with enhanced targeting and specificity
Source: Commun Biol. 2024 Jan 12;7:86. doi: 10.1038/s42003-024-05776-8 (PMC10784525; doi:10.1038/s42003-024-05776-8)
Supplement: Supplementary file 4 — Supplementary Data 2-5 [file 42003_2024_5776_MOESM4_ESM.xlsx]

## Sheet: Supplementary Data S2
Supplementary Data 2: Top 50 5’- extensions from SECRETS protocol for EMX1, FANCF, and VEGFA Targets and top off-target. (Top five extensions sequences labeled as in Figures 3, 4, and S3).
EMX1		VEGFA		FANCF
5'- extension sequences	Fraction reads	5'- extension sequences	Fraction reads	5'- extension sequences	Fraction reads
AUGCUUCA Ex	0.063642	GGCCCAGC Vx	0.022094	ACAUUCCU Fx	0.028027
AAGUACGG Ex	0.044337	AUCGCGAU Vx	0.015392	AAAGAUAG Fx	0.01289
AAGAGUUA Ex	0.033594	UUUGGAAU Vx	0.013769	AAUUACUU Fx	0.007923
AGGGAUAG Ex	0.024857	UCUCACCA Vx	0.011858	CCAAGUCU Fx	0.007864
UGGCUAUG Ex	0.020792	GGGCCCUC	0.0089	AUUGGUGA	0.0068
CAAUAAAG	0.018731	GGUGUGGC	0.008508	GUCGUUAC	0.005144
AAAGUCUG	0.018671	CCUUUGAC	0.008036	ACGACGUA	0.004849
GAGAUCAG	0.016166	CUACUCCA	0.007487	GAAGAUUG	0.004789
AUGGCAGG	0.011847	UAACUAUC	0.007356	CAAUAAAA	0.004435
GUUAGUAG	0.011538	CCGCCGAA	0.00733	GAGUGCUC	0.004316
ACGAGUGU	0.011184	UGCGUAGC	0.006937	GGGUGAAC	0.004316
UGCGUGAG	0.009982	UGAACUAA	0.006701	AUGGCCGG	0.004198
CGUGGUAU	0.009542	UAUGUCCC	0.006335	GCCCACAA	0.00408
GAUUAGCG	0.0095	UCGACUUC	0.006021	AUAGGUGU	0.003548
AGUGGAUC	0.009345	CCGCAUCC	0.005942	GGCCAUAC	0.003548
AAACUAGC	0.008774	UGGGGCGC	0.005942	GUGCAAUU	0.003548
GGUGAGAG	0.008427	CCUCCUGC	0.005864	GACGAGCC	0.00343
UCUCGGUG	0.007407	UUCAUUUA	0.005811	GAGGCGUU	0.003311
UAAAUUUU	0.00716	CCCUUUCA	0.005759	GAGGUAAC	0.003311
UGGUCCUC	0.007007	UGCCUGCA	0.005733	GUCACGCU	0.003311
GGUAUUUU	0.006975	AUGCAUAG	0.005654	AUUCGAGU	0.003252
GGUGCAUA	0.006914	CCAGCGAA	0.005602	GGCGUCUU	0.003193
GAGAGCAA	0.006854	GGUGAGGC	0.005602	GGGCACAG	0.003193
UGACCCAC	0.006641	UGCCCACU	0.005366	GGAUGAGG	0.003016
GGCGCCGU	0.006529	CCCUUGUA	0.005026	CCUCUGGU	0.002956
CUGCUCCU	0.006518	UAAUCUCU	0.005	GCAACCCU	0.002956
AAUCAAGC	0.006449	CCGGCAUU	0.004895	AUUGGUCU	0.002838
AAUCACCG	0.0064	GAUGUAGG	0.004843	AAUAAAAC	0.00272
UUAUCAGU	0.006298	GUACUAUC	0.004712	ACCUUUAA	0.00272
AGAUUUUC	0.006248	AUGCGAUA	0.00466	GCCUGGAC	0.002602
UUUGUAGA	0.006229	UUCUACAC	0.004633	UAGUCAUC	0.002602
GUAUGGUG	0.006108	CCAGCCAU	0.004581	AGAUGCAU	0.002543
GGCAGGUG	0.006082	GCUUCGCC	0.004424	AGGCGAGA	0.002543
GGUAAGUU	0.006025	CCCUGCCG	0.004372	AUGUUCGA	0.002543
GUGCACGU	0.005758	ACCCUGGC	0.004293	CAGAUUUC	0.002483
ACAAUUGA	0.005685	GGGCAAUG	0.004293	CCCUAUGU	0.002483
AGGUGUGA	0.005567	UGAGGAUG	0.004267	GCGUAGUG	0.002483
GUCGUGCC	0.005317	CAGGCUCA	0.004241	GGUAUUUU	0.002365
AUUAGAGU	0.005264	GGGUAGGA	0.004215	AGAUUUAA	0.002306
CCGCCUUU	0.005216	CCCCCGUC	0.004057	GAUCCGUU	0.002247
UGUGUUUC	0.005119	UCAGAAUG	0.003979	GGCUAAUC	0.002247
CACUGGUC	0.004938	CCAGCAAC	0.003953	GUGCUUUG	0.002247
UGACCAAG	0.004926	ACUAAAAA	0.003927	AUAGUUUU	0.002188
UAACGAUG	0.00489	AAGCGGGA	0.003796	AUCAUUGA	0.002129
UGACGGGU	0.00477	ACUAGCUC	0.003796	GCGCUACG	0.002129
GAGGUAGG	0.004761	GCGUGUGA	0.003796	ACUGGUGU	0.001951
GGGUUUAC	0.004753	GGGGUGGC	0.00377	AUAUUGGG	0.001951
GACGUUAG	0.004693	CCCACUGU	0.003691	GACUCUAA	0.001951
UCUUUACG	0.004604	GUCCCCAC	0.003691	AUCAUUUC	0.001892

## Sheet: Supplementary Data S3
Supplementary Data 3: Top 50 5’- extensions from SECRETS protocol for HBB target and top off-target from gRNA form clinical trial ClinicalTrials.gov ID NCT04774536. (top three extensions sequences labeled as in Figure 5A).
HBB
5'- extension sequences	Fraction reads
AGGGGGUU Hx	0.001418
CUUGAUAA Hx	0.000296
GUGAUUAU Hx	0.000279
UGUUAUGC	0.000269
GUUUUUUU	0.000268
UUUGUUUU	0.000263
UGAGUUUA	0.000262
GUAAUUGG	0.000253
UUGGUAAA	0.00025
UCGGGGGU	0.000249
UGCGGGAU	0.000241
AAAGUUUC	0.000232
GAACGGGU	0.000226
GUCAGUGA	0.000226
GUCAGUGU	0.000225
GUUUGGUG	0.000225
GUUGGUAU	0.000225
GUUGUUGU	0.000223
GAGUUUGG	0.000222
GAGUGUUG	0.000221
UUUGGGUA	0.00022
UAGGUUUA	0.00022
GUAAUCUG	0.000217
UUGUAAUU	0.000213
UGUGGUUU	0.000212
GUUUGUUU	0.000211
GGUUUGUG	0.000209
GAUGCCUC	0.000208
AUGGAUUC	0.000207
GUGUCGUC	0.000205
CGCUUCGU	0.000204
GUAGUGUA	0.000204
GCAAAGGG	0.000203
GUAGUGAU	0.000203
GUCGUCGU	0.000199
GAUGCAUA	0.000197
UUAUGUUG	0.000197
AGGGUUAG	0.000196
GGUGCGUU	0.000194
GGUGGUUA	0.000193
UGAGCGUU	0.000193
UUGUUGGU	0.000192
UUUGGUAU	0.000191
AAGUGUUC	0.00019
CGAGCGGU	0.000189
GAGUGCAA	0.000188
GUAUAGAA	0.000188
UGGUGGGU	0.000188
UAGGCUUU	0.000187
GAUCGACA	0.000186

## Sheet: Supplementary Data 4
Supplementary Data 3. Oligonucleotide and primer sequences
Primer Name	Sequence	Assay
pBbA2K-RFP-Fwd	AGTCACACTGGCTCACCTTC	Cloning (pSECRETS-A)
pBbA2K-RFP-Rev	TAACAACCCGTAAACTCGCC	Cloning (pSECRETS-A)
Cas9-Fwd	GCACAAATAGCGTCGGATGG	Cloning (pSECRETS-A)
Cas9-Rev	GAAGGTGAGCCAGTGTGACT	Cloning (pSECRETS-A)
gRNA-3	TCGTTGTGGGAGGTGATGTC	Cloning (pSECRETS-A)
gRNA-5	GACGAAGACTCAATTG	Cloning (pSECRETS-B)
pBbS2k/gRNA-fwd	GACATCACCTCCCACAACGA	Cloning (pSECRETS-B)
pBbS2k/gRNA-rev	GGTAAGGTTGGGAAGCCCTG	Cloning (pSECRETS-B)
pBbS2k/gRNA-check5	CCTGCGCCATCAGATCCTT	Cloning (pSECRETS-B)
pBbS2k/gRNA-check3	GGTGGAGTGACGACCTTCAG	Cloning (pSECRETS-B)
pBbS2k-fwd	GACATCACCTCCCACAACGA	Cloning (pSECRETS-B)
pBbS2k-rev	TAACAACCCGTAAACTCGCC	Cloning (pSECRETS-B)
p11-Fwd	AAG CTT GGC TGT TTT GGC G	Cloning (pSECRETS-C)
p11-Rev	GCG TGA TAT TAC CCT GTT ATC CC	Cloning (pSECRETS-C)
Target-Fwd	ATA ACA GGG TAA TAT CAC GC	Cloning (pSECRETS-C)
EMX1-Rev	CCG CCA AAA CAG CCA AGC TTT TGA TGT GAT GGG AGC TCT T	Cloning (pSECRETS-C)
FANCF-Rev	CCG CCA AAA CAG CCA AGC TTG CTC GGA AAA GCG ATC TAG	Cloning (pSECRETS-C)
VEGFA-Rev	CCG CCA AAA CAG CCA AGC TTT CAG AAA TAG GGG GTC CAG	Cloning (pSECRETS-C)
B-FwdUSER	AGCAAG\DEOXYU\TAAAATAAGGCTAGTCCG	Cloning (x-)gRNA libraries and off-targets into pSECRETS-B
B-RevUSER	AGTGGG\DEOXYU\TCTCTAGTTAGCCAGAG	Cloning (x-)gRNA libraries and off-targets into pSECRETS-B
SECRETS-FwdUSER	ACCCAC\DEOXYU\GCTTACTGGCTTATCG	Cloning (x-)gRNA libraries and off-targets into pSECRETS-B
SECRETS-RevUSER	ACTTGC\DEOXYU\ATTTCTAGCTCTAAAAC	Cloning (x-)gRNA libraries and off-targets into pSECRETS-B
EMX1-OFF1-N8-xgRNA	CCACTGCTTACTGGCTTATCGGAAGGGCAAGACAGATTGTCAGAGTTAGAGCAGAAGAAGAAAGGCATGGAGTAAAGGCAAAATTTCCCTATCAGTGATAGAGATTGACATCCCTATCAGTGATAGAGATACTGAGCACNNNNNNNNGAGTCCGAGCAGAAGAAGAAGTTTTAGAGCTAGAAATAGCAAGTTAAA	Cloning EMX1 OFF1 and N8 x-gRNA library into pSECRETS-B
EMX1-OFF1(noPAM)-N8-xgRNA	CCACTGCTTACTGGCTTATCGGAAGGGCAAGACAGATTGTCAGAGTTAGAGCAGAAGAAGAATTTCATGGAGTAAAGGCAAAATTTCCCTATCAGTGATAGAGATTGACATCCCTATCAGTGATAGAGATACTGAGCACNNNNNNNNGAGTCCGAGCAGAAGAAGAAGTTTTAGAGCTAGAAATAGCAAGTTAAA	Cloning EMX1 (no OFF1) N8 x-gRNA library into pSECRETS-B
FANCF-OFF1-N8-xgRNA	CCACTGCTTACTGGCTTATCGGAAGGGATCGTCCTGACCCCGGGAACCCCGTCTGCAGCACCAGGCCCCCTCCGTGGAGAAAATTTCCCTATCAGTGATAGAGATTGACATCCCTATCAGTGATAGAGATACTGAGCACNNNNNNNNGGAATCCCTTCTGCAGCACCGTTTTAGAGCTAGAAATAGCAAG	Cloning FANCF OFF1 and N8 x-gRNA library into pSECRETS-B
FANCF-OFF1(noPAM)-N8-xgRNA	CCACTGCTTACTGGCTTATCGGAAGGGCTTCGCGCACCTCATGGAATCCCTTCTGCAGCACCTTTATCGCTTTTCCGAGCAAATTTCCCTATCAGTGATAGAGATTGACATCCCTATCAGTGATAGAGATACTGAGCACNNNNNNNNGGAATCCCTTCTGCAGCACCGTTTTAGAGCTAGAAATAGCAAG	Cloning FANCF (no OFF1) N8 x-gRNA library into pSECRETS-B
VEGFA-OFF1-N8-xgRNA	CCACTGCTTACTGGCTTATCGGAAGGGAAGGACGGATTTGTGGGATGGAGGGAGTTTGCTCCTGGGGTGTCAGAATGTCCAAATTTCCCTATCAGTGATAGAGATTGACATCCCTATCAGTGATAGAGATACTGAGCACNNNNNNNNGGGTGGGGGGAGTTTGCTCCGTTTTAGAGCTAGAAATAGCAAG	Cloning VEGFA OFF1 and N8 x-gRNA library into pSECRETS-B
VEGFA-OFF1(noPAM)-N8-xgRNA	CCACTGCTTACTGGCTTATCGGAAGGGTGGGCTTTGGAAAGGGGGTGGGGGGAGTTTGCTCCTTTACCCCCTATTTCTGAAAATTTCCCTATCAGTGATAGAGATTGACATCCCTATCAGTGATAGAGATACTGAGCACNNNNNNNNGGGTGGGGGGAGTTTGCTCCGTTTTAGAGCTAGAAATAGCAAG	Cloning VEGFA (no OFF1) N8 x-gRNA library into pSECRETS-B
SECRETS-BSeq51	ACACTCTTTCCCTACACGACGCTCTTCCGATCT TTTT GAGCGGATACATATTTGAATG	Sequencing pSECRETS-B (x-)gRNA libraries
SECRETS-BSeq52	ACACTCTTTCCCTACACGACGCTCTTCCGATCT AAAA A GAGCGGATACATATTTGAATG	Sequencing pSECRETS-B (x-)gRNA libraries
SECRETS-BSeq53	ACACTCTTTCCCTACACGACGCTCTTCCGATCT GGGG TA GAGCGGATACATATTTGAATG	Sequencing pSECRETS-B (x-)gRNA libraries
SECRETS-BSeq54	ACACTCTTTCCCTACACGACGCTCTTCCGATCT CCCC GCC GAGCGGATACATATTTGAATG	Sequencing pSECRETS-B (x-)gRNA libraries
SECRETS-BSeq31	GACTGGAGTTCAGACGTGTGCTCTTCCGATCT TTTT AAGTTGATAACGGACTAGCC	Sequencing pSECRETS-B (x-)gRNA libraries
SECRETS-BSeq32	GACTGGAGTTCAGACGTGTGCTCTTCCGATCT AAAA A AAGTTGATAACGGACTAGCC	Sequencing pSECRETS-B (x-)gRNA libraries
SECRETS-BSeq33	GACTGGAGTTCAGACGTGTGCTCTTCCGATCT GGGG TA AAGTTGATAACGGACTAGCC	Sequencing pSECRETS-B (x-)gRNA libraries
SECRETS-BSeq34	GACTGGAGTTCAGACGTGTGCTCTTCCGATCT CCCC GCC AAGTTGATAACGGACTAGCC	Sequencing pSECRETS-B (x-)gRNA libraries
EMX1-Fwd	TATGTAGCCTCAGTCTTCCCATCA	T7E1 mutation detection
EMX1-Rev	TGGTTGCCCACCCTAGTCATTG	T7E1 mutation detection
EMX1-OT1-Fwd	GAAAACTCAAAGAAATGCCCAATCA	T7E1 mutation detection
EMX1-OT1-Rev	TCTGTGGAGGCAATAAAGTGAAATAA	T7E1 mutation detection
FANCF-Fwd	GGGCCTGGAAGTTCGCTAAT	T7E1 mutation detection
FANCF-Rev	AGGCGTATCATTTCGCGGAT	T7E1 mutation detection
FANCF-OT1-Fwd	GTTGCGTTTGAGGATGAGCA	T7E1 mutation detection
FANCF-OT1-Rev	GAAATCTCCCACGAGTCTCCG	T7E1 mutation detection
VEGFA-Fwd	TCCAGATGGCACATTGTCAG	T7E1 mutation detection
VEGFA-Rev	AGGGAGCAGGAAAGTGAGGT	T7E1 mutation detection
VEGFA-OT1-Fwd	ACCCCACAGCCAGGTTTTCA	T7E1 mutation detection
VEGFA-OT1-Rev	GAATCACTGCACCTGGCCATC	T7E1 mutation detection
EMX1 On fwd 1	ACACTCTTTCCCTACACGACGCTCTTCCGATCTATCACGAGTTTCTCATCTGTGCCCCT	Illumina Sequencing
EMX1 On fwd 2	ACACTCTTTCCCTACACGACGCTCTTCCGATCTCGATGTAAGTTTCTCATCTGTGCCCCT	Illumina Sequencing
EMX1 On fwd 3	ACACTCTTTCCCTACACGACGCTCTTCCGATCTTTAGGCTAAGTTTCTCATCTGTGCCCCT	Illumina Sequencing
EMX1 On fwd 4	ACACTCTTTCCCTACACGACGCTCTTCCGATCTTGACCAGTAAGTTTCTCATCTGTGCCCCT	Illumina Sequencing
EMX1 On fwd 5	ACACTCTTTCCCTACACGACGCTCTTCCGATCT ACATGT CGTA AGTTTCTCATCTGTGCCCCT	Illumina Sequencing
EMX1 On fwd 6	ACACTCTTTCCCTACACGACGCTCTTCCGATCT GCCAAT ACGTA AGTTTCTCATCTGTGCCCCT	Illumina Sequencing
EMX1 On rev 1	GACTGGAGTTCAGACGTGTGCTCTTCCGATCT CAGATC ATCGATGTCCTCCCCATTGG	Illumina Sequencing
EMX1 On rev 2	GACTGGAGTTCAGACGTGTGCTCTTCCGATCT ACTTGA ATCGATGTCCTCCCCATTGG	Illumina Sequencing
EMX1 On rev 3	GACTGGAGTTCAGACGTGTGCTCTTCCGATCT GATCAG ATCGATGTCCTCCCCATTGG	Illumina Sequencing
EMX1 On rev 4	GACTGGAGTTCAGACGTGTGCTCTTCCGATCT TAGCTT ATCGATGTCCTCCCCATTGG	Illumina Sequencing
EMX1 On rev 5	GACTGGAGTTCAGACGTGTGCTCTTCCGATCT GGCTAG ATCGATGTCCTCCCCATTGG	Illumina Sequencing
EMX1 On rev 6	GACTGGAGTTCAGACGTGTGCTCTTCCGATCT CTTGTA ATCGATGTCCTCCCCATTGG	Illumina Sequencing
EMX1 OT1 fwd 1	ACACTCTTTCCCTACACGACGCTCTTCCGATCT ATCACG CGCTTGTCCATGTCTAGGAA	Illumina Sequencing
EMX1 OT1 fwd 2	ACACTCTTTCCCTACACGACGCTCTTCCGATCT CGATGT A CGCTTGTCCATGTCTAGGAA	Illumina Sequencing
EMX1 OT1 fwd 3	ACACTCTTTCCCTACACGACGCTCTTCCGATCT TTAGGC TA CGCTTGTCCATGTCTAGGAA	Illumina Sequencing
EMX1 OT1 fwd 4	ACACTCTTTCCCTACACGACGCTCTTCCGATCT TGACCA GTA CGCTTGTCCATGTCTAGGAA	Illumina Sequencing
EMX1 OT1 fwd 5	ACACTCTTTCCCTACACGACGCTCTTCCGATCT ACATGT CGTA CGCTTGTCCATGTCTAGGAA	Illumina Sequencing
EMX1 OT1 fwd 6	ACACTCTTTCCCTACACGACGCTCTTCCGATCT GCCAAT ACGTA CGCTTGTCCATGTCTAGGAA	Illumina Sequencing
EMX1 OT1 rev 1	GACTGGAGTTCAGACGTGTGCTCTTCCGATCT CAGATC TGGCATGGCAAGACAGATTG	Illumina Sequencing
EMX1 OT1 rev 2	GACTGGAGTTCAGACGTGTGCTCTTCCGATCT ACTTGA TGGCATGGCAAGACAGATTG	Illumina Sequencing
EMX1 OT1 rev 3	GACTGGAGTTCAGACGTGTGCTCTTCCGATCT GATCAG TGGCATGGCAAGACAGATTG	Illumina Sequencing
EMX1 OT1 rev 4	GACTGGAGTTCAGACGTGTGCTCTTCCGATCT TAGCTT TGGCATGGCAAGACAGATTG	Illumina Sequencing
EMX1 OT1 rev 5	GACTGGAGTTCAGACGTGTGCTCTTCCGATCT GGCTAG TGGCATGGCAAGACAGATTG	Illumina Sequencing
EMX1 OT1 rev 6	GACTGGAGTTCAGACGTGTGCTCTTCCGATCT CTTGTA TGGCATGGCAAGACAGATTG	Illumina Sequencing
FANCF On fwd 1	ACACTCTTTCCCTACACGACGCTCTTCCGATCT ATCACG CTCCAGAGCCGTGCGAATG	Illumina Sequencing
FANCF On fwd 2	ACACTCTTTCCCTACACGACGCTCTTCCGATCT CGATGT A CTCCAGAGCCGTGCGAATG	Illumina Sequencing
FANCF On fwd 3	ACACTCTTTCCCTACACGACGCTCTTCCGATCT TTAGGC TA CTCCAGAGCCGTGCGAATG	Illumina Sequencing
FANCF On fwd 4	ACACTCTTTCCCTACACGACGCTCTTCCGATCT TGACCA GTA CTCCAGAGCCGTGCGAATG	Illumina Sequencing
FANCF On fwd 5	ACACTCTTTCCCTACACGACGCTCTTCCGATCT ACATGT CGTA CTCCAGAGCCGTGCGAATG	Illumina Sequencing
FANCF On fwd 6	ACACTCTTTCCCTACACGACGCTCTTCCGATCT GCCAAT ACGTA CTCCAGAGCCGTGCGAATG	Illumina Sequencing
FANCF On rev 1	GACTGGAGTTCAGACGTGTGCTCTTCCGATCT CAGATC AATCAGTACGCAGAGAGTCGC	Illumina Sequencing
FANCF On rev 2	GACTGGAGTTCAGACGTGTGCTCTTCCGATCT ACTTGA AATCAGTACGCAGAGAGTCGC	Illumina Sequencing
FANCF On rev 3	GACTGGAGTTCAGACGTGTGCTCTTCCGATCT GATCAG AATCAGTACGCAGAGAGTCGC	Illumina Sequencing
FANCF On rev 4	GACTGGAGTTCAGACGTGTGCTCTTCCGATCT TAGCTT AATCAGTACGCAGAGAGTCGC	Illumina Sequencing
FANCF On rev 5	GACTGGAGTTCAGACGTGTGCTCTTCCGATCT GGCTAG AATCAGTACGCAGAGAGTCGC	Illumina Sequencing
FANCF On rev 6	GACTGGAGTTCAGACGTGTGCTCTTCCGATCT CTTGTA AATCAGTACGCAGAGAGTCGC	Illumina Sequencing
FANCF OT1 fwd 1	ACACTCTTTCCCTACACGACGCTCTTCCGATCT ATCACG AGTTGGTGTCAATACAACTCCCCT	Illumina Sequencing
FANCF OT1 fwd 2	ACACTCTTTCCCTACACGACGCTCTTCCGATCT CGATGT A AGTTGGTGTCAATACAACTCCCCT	Illumina Sequencing
FANCF OT1 fwd 3	ACACTCTTTCCCTACACGACGCTCTTCCGATCT TTAGGC TA AGTTGGTGTCAATACAACTCCCCT	Illumina Sequencing
FANCF OT1 fwd 4	ACACTCTTTCCCTACACGACGCTCTTCCGATCT TGACCA GTA AGTTGGTGTCAATACAACTCCCCT	Illumina Sequencing
FANCF OT1 fwd 5	ACACTCTTTCCCTACACGACGCTCTTCCGATCT ACATGT CGTA AGTTGGTGTCAATACAACTCCCCT	Illumina Sequencing
FANCF OT1 fwd 6	ACACTCTTTCCCTACACGACGCTCTTCCGATCT GCCAAT ACGTA AGTTGGTGTCAATACAACTCCCCT	Illumina Sequencing
FANCF OT1 rev 1	GACTGGAGTTCAGACGTGTGCTCTTCCGATCT CAGATC CGCCAGCACTTTCTAAGGAATC	Illumina Sequencing
FANCF OT1 rev 2	GACTGGAGTTCAGACGTGTGCTCTTCCGATCT ACTTGA CGCCAGCACTTTCTAAGGAATC	Illumina Sequencing
FANCF OT1 rev 3	GACTGGAGTTCAGACGTGTGCTCTTCCGATCT GATCAG CGCCAGCACTTTCTAAGGAATC	Illumina Sequencing
FANCF OT1 rev 4	GACTGGAGTTCAGACGTGTGCTCTTCCGATCT TAGCTT CGCCAGCACTTTCTAAGGAATC	Illumina Sequencing
FANCF OT1 rev 5	GACTGGAGTTCAGACGTGTGCTCTTCCGATCT GGCTAG CGCCAGCACTTTCTAAGGAATC	Illumina Sequencing
FANCF OT1 rev 6	GACTGGAGTTCAGACGTGTGCTCTTCCGATCT CTTGTA CGCCAGCACTTTCTAAGGAATC	Illumina Sequencing

## Sheet: Supplementary Data 5
Supplementary Data 5. dsDNA fragments used to clone pSECRETS plasmids.
pSECRETS-A gBlock	GGCGAGTTTACGGGTTGTTAAACCTTCGATTCCGACCTCATTAAGCAGCTCTAATGCGCTGTTAATCACTTTACTTTTATCTAAACGAGACATACTCTTCCTTTTTCAATATTATTGAAGCATTTATCAGGGTTATTGTCTCATGAGCGGATACATATTTGAATGTATTTAGAAAAATAAACAAATAGGGGTTCCGCGCACATTTCCCCGAAAAGTGCCACCTGACGTCCTCTGGCTAACTAGAGAACCCACTGCTTACTGGCTTATCGAAATTTCCCTATCAGTGATAGAGATTGACATCCCTATCAGTGATAGAGATACTGAGCACATCAGCAGGACGCACTGACCAGGGAGACCCAAGCTTGCCACCATGGTGTACCCCTACGACGTGCCCGACTA…	TetR-pAmp-pltetO1-Cas9 for pBbA2c
pSECRETS-B gBlock	GGCGAGTTTACGGGTTGTTAAACCTTCGATTCCGACCTCATTAAGCAGCTCTAATGCGCTGTTAATCACTTTACTTTTATCTAAACGAGACATACTCTTCCTTTTTCAATATTATTGAAGCATTTATCAGGGTTATTGTCTCATGAGCGGATACATATTTGAATGTATTTAGAAAAATAAACAAATAGGGGTTCCGCGCACATTTCCCCGAAAAGTGCCACCTGACGTCCTCTGGCTAACTAGAGAACCCACTGCTTACTGGCTTATCGAAATTTCCCTATCAGTGATAGAGATTGACATCCCTATCAGTGATAGAGATACTGAGCACGTGAGACCCATGCCATAGCGTTGTTTAGGGATAACAGGGTAATACTGTCCACACAATCTGCCCTGGTCTCC…	TetR-pAmp-pltetO1-gRNA (BsaI cassette)
